# Supplementary material for: Bis{2-[3-(hy­droxy­imino-κN)butan-2-yl­idene]-N-methyl­hydrazinecarbothio­amide-κ2 N 2,S}nickel(II) dichloride
Source: Acta Crystallogr Sect E Struct Rep Online. 2012 Jan 7;68(Pt 2):m108–9. doi: 10.1107/S1600536811055395 (PMC3274853; doi:10.1107/S1600536811055395)
Supplement: Supplementary file 1 [file e-68-0m108-sup1.cif]

##############################################################################
#                                                                            #
# This CIF contains the data in a paper accepted for publication in          #
# Acta Crystallographica Section E. It conforms to the requirements of       #
# Notes for Authors for Acta Crystallographica Section E, and has been       #
# peer reviewed under the auspices of the IUCr Commission on Journals.       #
#                                                                            #
# Full details of the Crystallographic Information File format               #
# are given in the paper "The Crystallographic Information File (CIF):       #
# a New Standard Archive File for Crystallography" by S. R. Hall, F. H.      #
# Allen and I. D. Brown [Acta Cryst. (1991), A47, 655-685].                  #
#                                                                            #
# The current version of the core CIF dictionary is obtainable from          #
# ftp://ftp.iucr.org/pub/cif_core.dic.                                       #
#                                                                            #
# Software is freely available for graphical display of the structure(s)     #
# in this CIF. For information consult the CIF software page                 #
# http://www.iucr.org/resources/cif/software.                                #
#                                                                            #
# This file may be used for bona fide research purposes within the           #
# scientific community so long as proper attribution is given to the journal # 
# article from which it was obtained.                                        #
#                                                                            #
##############################################################################
data_I
_audit_creation_method     SHELXL-97
_chemical_name_systematic
;
Bis{2-[3-(hydroxyimino-\k<i>N</i>)butan-2-ylidene]-<i>N</i>-
methylhydrazinecarbothioamide-\k^2^<i>N</i>^2^,<i>S</i>}nickel(II) dichloride
;
_chemical_name_common     ?
_chemical_formula_moiety     'C12 H24 N8 Ni O2 S2 2+, 2(Cl -)'
_chemical_formula_sum     'C12 H24 Cl2 N8 Ni O2 S2'
_chemical_formula_iupac     '[Ni (C6 H12 N4 O S)2] Cl2'
_chemical_formula_weight     506.12
_chemical_melting_point     ?
_symmetry_cell_setting     monoclinic
_symmetry_space_group_name_H-M     'P 21/c'
_symmetry_space_group_name_Hall     '-P 2ybc'
loop_
    _symmetry_equiv_pos_as_xyz
    'x, y, z'
    '-x, y+1/2, -z+1/2'
    '-x, -y, -z'
    'x, -y-1/2, z-1/2'
_cell_length_a     8.94840(10)
_cell_length_b     13.8043(2)
_cell_length_c     35.4643(5)
_cell_angle_alpha     90.00
_cell_angle_beta     95.7800(10)
_cell_angle_gamma     90.00
_cell_volume     4358.50(10)
_cell_formula_units_Z     8
_cell_measurement_reflns_used     9957
_cell_measurement_theta_min     2.31
_cell_measurement_theta_max     30.42
_cell_measurement_temperature     100.0(10)
_exptl_crystal_description     'plate'
_exptl_crystal_colour     'brown'
_exptl_crystal_size_max     0.43
_exptl_crystal_size_mid     0.16
_exptl_crystal_size_min     0.06
_exptl_crystal_density_diffrn     1.543
_exptl_crystal_density_meas     ?
_exptl_crystal_density_method     'not measured'
_exptl_crystal_F_000     2096
_exptl_absorpt_coefficient_mu     1.352
_exptl_absorpt_correction_type     multi-scan
_exptl_absorpt_process_details     '(SADABS; Bruker, 2005)'
_exptl_absorpt_correction_T_min     0.5954
_exptl_absorpt_correction_T_max     0.9245
_exptl_special_details     ?
_diffrn_ambient_temperature     100.0(10)
_diffrn_radiation_type     MoK\a
_diffrn_radiation_wavelength     0.71073
_diffrn_radiation_source     'fine-focus sealed tube'
_diffrn_radiation_monochromator     graphite
_diffrn_measurement_device_type     'Bruker APEXII CCD'
_diffrn_measurement_method     '\f and \w scans'
_diffrn_detector_area_resol_mean     ?
_diffrn_reflns_number     53587
_diffrn_reflns_av_R_equivalents     0.0550
_diffrn_reflns_av_sigmaI/netI     0.0727
_diffrn_reflns_theta_min     1.58
_diffrn_reflns_theta_max     30.94
_diffrn_reflns_theta_full     30.94
_diffrn_measured_fraction_theta_max     0.982
_diffrn_measured_fraction_theta_full     0.982
_diffrn_reflns_limit_h_min     -12
_diffrn_reflns_limit_h_max     12
_diffrn_reflns_limit_k_min     -15
_diffrn_reflns_limit_k_max     19
_diffrn_reflns_limit_l_min     -32
_diffrn_reflns_limit_l_max     51
_diffrn_standards_number     0
_diffrn_standards_interval_count     ?
_diffrn_standards_interval_time     ?
_diffrn_standards_decay_%     ?
_refine_special_details
;
Refinement of <i>F</i>^2^ against ALL reflections. The weighted <i>R</i>-factor
<i>wR</i> and goodness of fit <i>S</i> are based on <i>F</i>^2^, conventional
<i>R</i>-factors <i>R</i> are based on <i>F</i>, with <i>F</i> set to zero for
negative <i>F</i>^2^. The threshold expression of <i>F</i>^2^ >
\s(<i>F</i>^2^) is used only for calculating <i>R</i>-factors(gt) <i>etc</i>.
and is not relevant to the choice of reflections for refinement.
<i>R</i>-factors based on <i>F</i>^2^ are statistically about twice as large
as those based on <i>F</i>, and <i>R</i>- factors based on ALL data will be
even larger.
;
_reflns_number_total     13546
_reflns_number_gt     9309
_reflns_threshold_expression     I>2sigma(I)
_refine_ls_structure_factor_coef     Fsqd
_refine_ls_matrix_type     full
_refine_ls_R_factor_all     0.0810
_refine_ls_R_factor_gt     0.0433
_refine_ls_wR_factor_gt     0.0805
_refine_ls_wR_factor_ref     0.0929
_refine_ls_goodness_of_fit_ref     1.025
_refine_ls_restrained_S_all     1.025
_refine_ls_number_reflns     13546
_refine_ls_number_parameters     547
_refine_ls_number_restraints     0
_refine_ls_hydrogen_treatment     mixed
_refine_ls_weighting_scheme     calc
_refine_ls_weighting_details
         'calc w=1/[\s^2^(Fo^2^)+(0.0320P)^2^+1.9473P] where P=(Fo^2^+2Fc^2^)/3'
_atom_sites_solution_hydrogens     geom
_atom_sites_solution_primary     direct
_atom_sites_solution_secondary     difmap
_refine_ls_shift/su_max     0.001
_refine_ls_shift/su_mean     0.000
_refine_diff_density_max     0.596
_refine_diff_density_min     -0.770
_refine_ls_extinction_method     none
_refine_ls_extinction_coef     ?
loop_
    _atom_type_symbol
    _atom_type_description
    _atom_type_scat_dispersion_real
    _atom_type_scat_dispersion_imag
    _atom_type_scat_source
    'C' 'C' 0.0033 0.0016
                         'International Tables Vol C Tables 4.2.6.8 and 6.1.1.4'
    'H' 'H' 0.0000 0.0000
                         'International Tables Vol C Tables 4.2.6.8 and 6.1.1.4'
    'N' 'N' 0.0061 0.0033
                         'International Tables Vol C Tables 4.2.6.8 and 6.1.1.4'
    'O' 'O' 0.0106 0.0060
                         'International Tables Vol C Tables 4.2.6.8 and 6.1.1.4'
    'S' 'S' 0.1246 0.1234
                         'International Tables Vol C Tables 4.2.6.8 and 6.1.1.4'
    'Cl' 'Cl' 0.1484 0.1585
                         'International Tables Vol C Tables 4.2.6.8 and 6.1.1.4'
    'Ni' 'Ni' 0.3393 1.1124
                         'International Tables Vol C Tables 4.2.6.8 and 6.1.1.4'
_computing_data_collection     'APEX2 (Bruker, 2005)'
_computing_cell_refinement     'SAINT (Bruker, 2005)'
_computing_data_reduction     'SAINT (Bruker, 2005)'
_computing_structure_solution     'SHELXS97 (Sheldrick, 2008)'
_computing_structure_refinement     'SHELXL97 (Sheldrick, 2008)'
_computing_molecular_graphics     'SHELXTL (Sheldrick, 2008)'
_computing_publication_material
                             'SHELXTL (Sheldrick, 2008) and PLATON (Spek, 2009)'
loop_
    _atom_site_type_symbol
    _atom_site_label
    _atom_site_fract_x
    _atom_site_fract_y
    _atom_site_fract_z
    _atom_site_U_iso_or_equiv
    _atom_site_adp_type
    _atom_site_calc_flag
    _atom_site_refinement_flags
    _atom_site_occupancy
    _atom_site_symmetry_multiplicity
    _atom_site_disorder_assembly
    _atom_site_disorder_group
    Ni Ni1A 0.93571(3) 0.02340(2) 0.135210(8) 0.01214(7) Uani d . 1 1 . .
    S S1A 1.14597(6) 0.06246(4) 0.180994(16) 0.01747(12) Uani d . 1 1 . .
    S S2A 0.92335(6) 0.18150(4) 0.105972(16) 0.01773(12) Uani d . 1 1 . .
    O O1A 0.65049(18) -0.06156(12) 0.08341(5) 0.0171(3) Uani d . 1 1 . .
    O O2A 0.94387(19) -0.19028(12) 0.16956(5) 0.0216(4) Uani d . 1 1 . .
    N N1A 0.71047(19) -0.01030(13) 0.11489(5) 0.0128(4) Uani d . 1 1 . .
    N N2A 0.81803(19) 0.05963(13) 0.17836(5) 0.0131(4) Uani d . 1 1 . .
    N N3A 0.8887(2) 0.09436(13) 0.21176(5) 0.0140(4) Uani d . 1 1 . .
    N N4A 1.1023(2) 0.11042(15) 0.25155(6) 0.0182(4) Uani d . 1 1 . .
    N N5A 0.97820(19) -0.12704(13) 0.14133(5) 0.0159(4) Uani d . 1 1 . .
    N N6A 1.05400(19) -0.00886(13) 0.09181(5) 0.0141(4) Uani d . 1 1 . .
    N N7A 1.0824(2) 0.06073(14) 0.06613(6) 0.0169(4) Uani d . 1 1 . .
    N N8A 1.0399(2) 0.20880(15) 0.04065(6) 0.0202(4) Uani d . 1 1 . .
    C C1A 0.6122(2) 0.01093(16) 0.13770(6) 0.0141(4) Uani d . 1 1 . .
    C C2A 0.6728(2) 0.05926(15) 0.17329(6) 0.0137(4) Uani d . 1 1 . .
    C C3A 1.0422(2) 0.08939(15) 0.21673(6) 0.0138(4) Uani d . 1 1 . .
    C C4A 0.4489(2) -0.01454(19) 0.13136(7) 0.0220(5) Uani d . 1 1 . .
    H H4AA 0.4349 -0.0680 0.1132 0.033 Uiso calc R 1 1 . .
    H H4AB 0.3917 0.0420 0.1213 0.033 Uiso calc R 1 1 . .
    H H4AC 0.4131 -0.0342 0.1554 0.033 Uiso calc R 1 1 . .
    C C5A 0.5717(2) 0.09987(17) 0.20013(6) 0.0193(5) Uani d . 1 1 . .
    H H5AA 0.6243 0.1512 0.2153 0.029 Uiso calc R 1 1 . .
    H H5AB 0.5425 0.0484 0.2170 0.029 Uiso calc R 1 1 . .
    H H5AC 0.4817 0.1267 0.1858 0.029 Uiso calc R 1 1 . .
    C C6A 1.2634(2) 0.11115(18) 0.26292(7) 0.0227(5) Uani d . 1 1 . .
    H H6AA 1.2817 0.1304 0.2896 0.034 Uiso calc R 1 1 . .
    H H6AB 1.3124 0.1573 0.2471 0.034 Uiso calc R 1 1 . .
    H H6AC 1.3044 0.0462 0.2597 0.034 Uiso calc R 1 1 . .
    C C7A 1.0628(2) -0.16390(17) 0.11782(6) 0.0184(5) Uani d . 1 1 . .
    C C8A 1.1041(2) -0.09592(17) 0.08818(6) 0.0170(5) Uani d . 1 1 . .
    C C9A 1.0192(2) 0.14997(16) 0.06907(6) 0.0163(5) Uani d . 1 1 . .
    C C10A 1.1189(3) -0.26575(19) 0.11891(8) 0.0317(6) Uani d . 1 1 . .
    H H10A 1.0784 -0.3006 0.1397 0.048 Uiso calc R 1 1 . .
    H H10B 1.2289 -0.2657 0.1229 0.048 Uiso calc R 1 1 . .
    H H10C 1.0863 -0.2978 0.0948 0.048 Uiso calc R 1 1 . .
    C C11A 1.1935(3) -0.12730(19) 0.05683(7) 0.0255(6) Uani d . 1 1 . .
    H H11A 1.2751 -0.0811 0.0545 0.038 Uiso calc R 1 1 . .
    H H11B 1.1280 -0.1296 0.0330 0.038 Uiso calc R 1 1 . .
    H H11C 1.2357 -0.1918 0.0625 0.038 Uiso calc R 1 1 . .
    C C12A 0.9922(3) 0.30916(18) 0.03797(7) 0.0283(6) Uani d . 1 1 . .
    H H12A 0.9780 0.3286 0.0113 0.043 Uiso calc R 1 1 . .
    H H12B 1.0690 0.3502 0.0516 0.043 Uiso calc R 1 1 . .
    H H12C 0.8972 0.3165 0.0492 0.043 Uiso calc R 1 1 . .
    Ni Ni1B 0.45084(3) 0.42366(2) 0.128901(8) 0.01295(7) Uani d . 1 1 . .
    S S1B 0.66334(6) 0.38150(4) 0.173946(16) 0.01794(12) Uani d . 1 1 . .
    S S2B 0.43668(6) 0.26579(4) 0.099552(16) 0.01829(12) Uani d . 1 1 . .
    O O1B 0.4669(2) 0.63521(13) 0.16411(5) 0.0226(4) Uani d . 1 1 . .
    O O2B 0.16117(18) 0.50443(12) 0.07736(5) 0.0206(4) Uani d . 1 1 . .
    N N1B 0.49734(19) 0.57262(13) 0.13547(5) 0.0159(4) Uani d . 1 1 . .
    N N2B 0.56170(19) 0.45676(13) 0.08383(5) 0.0139(4) Uani d . 1 1 . .
    N N3B 0.5824(2) 0.38836(14) 0.05714(6) 0.0173(4) Uani d . 1 1 . .
    N N4B 0.5596(2) 0.23501(14) 0.03515(6) 0.0191(4) Uani d . 1 1 . .
    N N5B 0.22468(19) 0.45904(13) 0.10994(5) 0.0150(4) Uani d . 1 1 . .
    N N6B 0.33650(19) 0.38842(13) 0.17291(5) 0.0131(4) Uani d . 1 1 . .
    N N7B 0.4084(2) 0.35576(13) 0.20647(5) 0.0142(4) Uani d . 1 1 . .
    N N8B 0.6243(2) 0.33922(14) 0.24541(6) 0.0179(4) Uani d . 1 1 . .
    C C1B 0.5796(2) 0.60989(16) 0.11130(6) 0.0170(5) Uani d . 1 1 . .
    C C2B 0.6153(2) 0.54335(17) 0.08077(6) 0.0175(5) Uani d . 1 1 . .
    C C3B 0.5300(2) 0.29632(16) 0.06207(6) 0.0160(5) Uani d . 1 1 . .
    C C4B 0.6354(3) 0.71179(18) 0.11254(8) 0.0295(6) Uani d . 1 1 . .
    H H4BA 0.6047 0.7441 0.1351 0.044 Uiso calc R 1 1 . .
    H H4BB 0.5929 0.7463 0.0898 0.044 Uiso calc R 1 1 . .
    H H4BC 0.7453 0.7119 0.1135 0.044 Uiso calc R 1 1 . .
    C C5B 0.7050(3) 0.57521(18) 0.04949(7) 0.0238(5) Uani d . 1 1 . .
    H H5BA 0.6410 0.5746 0.0254 0.036 Uiso calc R 1 1 . .
    H H5BB 0.7897 0.5309 0.0479 0.036 Uiso calc R 1 1 . .
    H H5BC 0.7429 0.6410 0.0547 0.036 Uiso calc R 1 1 . .
    C C6B 0.5288(3) 0.13162(17) 0.03615(7) 0.0250(5) Uani d . 1 1 . .
    H H6BA 0.5838 0.0984 0.0174 0.038 Uiso calc R 1 1 . .
    H H6BB 0.4209 0.1205 0.0303 0.038 Uiso calc R 1 1 . .
    H H6BC 0.5612 0.1063 0.0615 0.038 Uiso calc R 1 1 . .
    C C7B 0.1283(2) 0.43598(16) 0.13289(6) 0.0155(5) Uani d . 1 1 . .
    C C8B 0.1917(2) 0.38909(15) 0.16863(6) 0.0141(4) Uani d . 1 1 . .
    C C9B 0.5619(2) 0.35872(15) 0.21064(6) 0.0138(4) Uani d . 1 1 . .
    C C10B -0.0360(2) 0.45858(18) 0.12681(7) 0.0217(5) Uani d . 1 1 . .
    H H10D -0.0545 0.5048 0.1059 0.033 Uiso calc R 1 1 . .
    H H10E -0.0686 0.4869 0.1500 0.033 Uiso calc R 1 1 . .
    H H10F -0.0924 0.3989 0.1206 0.033 Uiso calc R 1 1 . .
    C C11B 0.0934(2) 0.35021(17) 0.19646(7) 0.0203(5) Uani d . 1 1 . .
    H H11D 0.1371 0.2904 0.2076 0.030 Uiso calc R 1 1 . .
    H H11E -0.0065 0.3365 0.1836 0.030 Uiso calc R 1 1 . .
    H H11F 0.0848 0.3981 0.2165 0.030 Uiso calc R 1 1 . .
    C C12B 0.7865(2) 0.33501(17) 0.25571(7) 0.0208(5) Uani d . 1 1 . .
    H H12D 0.8067 0.3153 0.2823 0.031 Uiso calc R 1 1 . .
    H H12E 0.8304 0.3990 0.2523 0.031 Uiso calc R 1 1 . .
    H H12F 0.8312 0.2879 0.2395 0.031 Uiso calc R 1 1 . .
    Cl Cl1 0.67158(6) 0.85286(4) 0.210434(16) 0.02176(13) Uani d . 1 1 . .
    Cl Cl2 0.82262(7) 0.92879(6) 0.017017(17) 0.03213(16) Uani d . 1 1 . .
    Cl Cl3 0.19959(7) 0.59593(4) 0.206586(16) 0.02273(13) Uani d . 1 1 . .
    Cl Cl4 0.33146(6) 0.62294(5) 0.026723(16) 0.02414(13) Uani d . 1 1 . .
    H H2OB 0.226(3) 0.527(2) 0.0662(8) 0.036(9) Uiso d . 1 1 . .
    H H8NB 0.567(3) 0.3322(19) 0.2626(8) 0.027(8) Uiso d . 1 1 . .
    H H8NA 1.085(3) 0.1876(19) 0.0239(7) 0.021(8) Uiso d . 1 1 . .
    H H4NB 0.602(3) 0.2559(18) 0.0166(7) 0.022(7) Uiso d . 1 1 . .
    H H4NA 1.045(3) 0.1157(18) 0.2683(7) 0.018(7) Uiso d . 1 1 . .
    H H1OB 0.399(3) 0.613(2) 0.1746(9) 0.044(10) Uiso d . 1 1 . .
    H H2OA 0.875(3) -0.168(2) 0.1805(9) 0.044(10) Uiso d . 1 1 . .
    H H1OA 0.711(3) -0.060(2) 0.0689(9) 0.043(10) Uiso d . 1 1 . .
    H H7NA 1.109(3) 0.0436(19) 0.0442(8) 0.028(8) Uiso d . 1 1 . .
    H H3NB 0.618(3) 0.4044(19) 0.0357(8) 0.029(8) Uiso d . 1 1 . .
    H H7NB 0.364(3) 0.3531(17) 0.2261(7) 0.015(7) Uiso d . 1 1 . .
    H H3NA 0.842(3) 0.0964(17) 0.2313(7) 0.015(7) Uiso d . 1 1 . .
loop_
    _atom_site_aniso_label
    _atom_site_aniso_U_11
    _atom_site_aniso_U_22
    _atom_site_aniso_U_33
    _atom_site_aniso_U_12
    _atom_site_aniso_U_13
    _atom_site_aniso_U_23
    Ni1A 0.01211(12) 0.01390(15) 0.01070(14) 0.00079(11) 0.00253(10)
                                                                    -0.00175(11)
    S1A 0.0123(2) 0.0244(3) 0.0158(3) 0.0009(2) 0.0017(2) -0.0053(2)
    S2A 0.0214(3) 0.0159(3) 0.0170(3) 0.0009(2) 0.0071(2) 0.0001(2)
    O1A 0.0192(8) 0.0195(9) 0.0128(8) -0.0046(7) 0.0022(7) -0.0046(7)
    O2A 0.0249(9) 0.0197(9) 0.0205(9) 0.0041(7) 0.0045(8) 0.0033(7)
    N1A 0.0157(8) 0.0125(9) 0.0101(9) 0.0003(7) 0.0012(7) -0.0013(7)
    N2A 0.0144(8) 0.0143(9) 0.0106(9) -0.0019(7) 0.0012(7) -0.0007(7)
    N3A 0.0148(8) 0.0188(10) 0.0087(9) -0.0001(7) 0.0031(7) -0.0025(8)
    N4A 0.0184(9) 0.0231(11) 0.0127(10) 0.0005(8) 0.0007(8) -0.0031(8)
    N5A 0.0173(8) 0.0168(10) 0.0130(9) 0.0009(7) -0.0013(7) 0.0012(8)
    N6A 0.0142(8) 0.0160(10) 0.0121(9) -0.0002(7) 0.0006(7) -0.0013(8)
    N7A 0.0209(9) 0.0197(11) 0.0110(9) 0.0019(8) 0.0060(8) 0.0001(8)
    N8A 0.0259(10) 0.0225(11) 0.0128(10) -0.0009(9) 0.0058(9) -0.0003(9)
    C1A 0.0129(9) 0.0142(11) 0.0152(11) 0.0001(8) 0.0023(8) 0.0013(9)
    C2A 0.0159(9) 0.0137(11) 0.0123(10) -0.0004(8) 0.0042(8) 0.0009(9)
    C3A 0.0170(10) 0.0098(10) 0.0144(11) 0.0014(8) 0.0008(8) 0.0004(9)
    C4A 0.0133(10) 0.0343(15) 0.0190(12) -0.0052(10) 0.0048(9) -0.0074(11)
    C5A 0.0185(10) 0.0195(12) 0.0206(12) 0.0012(9) 0.0058(9) -0.0041(10)
    C6A 0.0199(11) 0.0226(13) 0.0235(13) 0.0002(10) -0.0077(10) -0.0021(10)
    C7A 0.0192(10) 0.0180(12) 0.0171(11) 0.0049(9) -0.0032(9) -0.0035(9)
    C8A 0.0152(10) 0.0220(12) 0.0133(11) 0.0028(9) -0.0011(8) -0.0040(9)
    C9A 0.0155(10) 0.0193(12) 0.0138(11) -0.0046(9) 0.0006(9) -0.0008(9)
    C10A 0.0403(15) 0.0244(14) 0.0312(15) 0.0159(12) 0.0070(12) 0.0010(12)
    C11A 0.0225(11) 0.0346(15) 0.0199(13) 0.0077(11) 0.0052(10) -0.0083(11)
    C12A 0.0398(14) 0.0239(14) 0.0214(13) -0.0010(11) 0.0034(12) 0.0060(11)
    Ni1B 0.01284(12) 0.01463(15) 0.01155(14) -0.00063(11) 0.00200(10)
                                                                     0.00137(11)
    S1B 0.0129(2) 0.0254(3) 0.0157(3) 0.0001(2) 0.0021(2) 0.0053(2)
    S2B 0.0224(3) 0.0158(3) 0.0177(3) -0.0018(2) 0.0073(2) 0.0004(2)
    O1B 0.0266(9) 0.0219(10) 0.0200(9) -0.0024(7) 0.0058(8) -0.0070(7)
    O2B 0.0184(8) 0.0239(9) 0.0187(9) -0.0032(7) -0.0016(7) 0.0104(7)
    N1B 0.0159(8) 0.0156(10) 0.0156(9) -0.0009(7) -0.0010(7) -0.0021(8)
    N2B 0.0146(8) 0.0131(9) 0.0142(9) 0.0009(7) 0.0021(7) 0.0015(7)
    N3B 0.0246(10) 0.0159(10) 0.0127(10) -0.0022(8) 0.0081(8) 0.0001(8)
    N4B 0.0268(10) 0.0179(11) 0.0135(10) 0.0018(8) 0.0058(9) -0.0008(8)
    N5B 0.0181(9) 0.0132(9) 0.0132(9) 0.0006(7) -0.0002(7) 0.0018(8)
    N6B 0.0152(8) 0.0134(9) 0.0107(9) 0.0017(7) 0.0015(7) 0.0000(7)
    N7B 0.0137(8) 0.0188(10) 0.0103(9) 0.0007(7) 0.0021(7) 0.0031(8)
    N8B 0.0189(9) 0.0204(11) 0.0142(10) -0.0001(8) 0.0008(8) 0.0021(8)
    C1B 0.0177(10) 0.0162(12) 0.0167(11) -0.0043(9) -0.0003(9) 0.0022(9)
    C2B 0.0157(10) 0.0197(12) 0.0172(11) -0.0010(9) 0.0016(9) 0.0034(9)
    C3B 0.0169(10) 0.0178(12) 0.0133(11) 0.0021(9) 0.0013(9) 0.0019(9)
    C4B 0.0359(14) 0.0200(13) 0.0342(15) -0.0107(11) 0.0108(12) -0.0031(12)
    C5B 0.0264(12) 0.0223(13) 0.0235(13) -0.0056(10) 0.0065(10) 0.0060(11)
    C6B 0.0334(13) 0.0154(12) 0.0264(14) 0.0000(10) 0.0034(11) -0.0046(10)
    C7B 0.0157(10) 0.0152(11) 0.0156(11) 0.0002(8) 0.0013(9) 0.0005(9)
    C8B 0.0145(9) 0.0124(11) 0.0157(11) 0.0012(8) 0.0033(8) -0.0009(9)
    C9B 0.0144(9) 0.0111(11) 0.0162(11) -0.0009(8) 0.0019(8) -0.0011(9)
    C10B 0.0147(10) 0.0289(14) 0.0217(12) 0.0017(9) 0.0022(9) 0.0073(11)
    C11B 0.0176(10) 0.0230(13) 0.0211(12) 0.0006(9) 0.0062(9) 0.0058(10)
    C12B 0.0186(10) 0.0225(13) 0.0201(12) 0.0004(9) -0.0040(9) 0.0031(10)
    Cl1 0.0310(3) 0.0195(3) 0.0160(3) -0.0022(2) 0.0084(2) 0.0006(2)
    Cl2 0.0221(3) 0.0597(5) 0.0152(3) -0.0021(3) 0.0054(2) -0.0100(3)
    Cl3 0.0329(3) 0.0210(3) 0.0158(3) 0.0038(2) 0.0094(2) 0.0003(2)
    Cl4 0.0276(3) 0.0287(3) 0.0171(3) 0.0043(2) 0.0068(2) 0.0075(2)
_geom_special_details
;
All e.s.d.'s (except the e.s.d. in the dihedral angle between two l.s. planes)
are estimated using the full covariance matrix. The cell e.s.d.'s are taken
into account individually in the estimation of e.s.d.'s in distances, angles
and torsion angles; correlations between e.s.d.'s in cell parameters are only
used when they are defined by crystal symmetry. An approximate (isotropic)
treatment of cell e.s.d.'s is used for estimating e.s.d.'s involving l.s.
planes.
;
loop_
    _geom_bond_atom_site_label_1
    _geom_bond_atom_site_label_2
    _geom_bond_site_symmetry_2
    _geom_bond_distance
    _geom_bond_publ_flag
    Ni1A N6A . 2.0040(18) ?
    Ni1A N2A . 2.0063(18) ?
    Ni1A N5A . 2.1185(19) ?
    Ni1A N1A . 2.1226(17) ?
    Ni1A S2A . 2.4140(6) ?
    Ni1A S1A . 2.4191(6) ?
    S1A C3A . 1.686(2) ?
    S2A C9A . 1.692(2) ?
    O1A N1A . 1.384(2) ?
    O1A H1OA . 0.78(3) ?
    O2A N5A . 1.386(2) ?
    O2A H2OA . 0.82(3) ?
    N1A C1A . 1.287(3) ?
    N2A C2A . 1.294(3) ?
    N2A N3A . 1.372(2) ?
    N3A C3A . 1.368(3) ?
    N3A H3NA . 0.85(2) ?
    N4A C3A . 1.329(3) ?
    N4A C6A . 1.457(3) ?
    N4A H4NA . 0.82(2) ?
    N5A C7A . 1.286(3) ?
    N6A C8A . 1.293(3) ?
    N6A N7A . 1.365(3) ?
    N7A C9A . 1.364(3) ?
    N7A H7NA . 0.87(3) ?
    N8A C9A . 1.322(3) ?
    N8A C12A . 1.450(3) ?
    N8A H8NA . 0.80(3) ?
    C1A C2A . 1.481(3) ?
    C1A C4A . 1.498(3) ?
    C2A C5A . 1.487(3) ?
    C4A H4AA . 0.9800 ?
    C4A H4AB . 0.9800 ?
    C4A H4AC . 0.9800 ?
    C5A H5AA . 0.9800 ?
    C5A H5AB . 0.9800 ?
    C5A H5AC . 0.9800 ?
    C6A H6AA . 0.9800 ?
    C6A H6AB . 0.9800 ?
    C6A H6AC . 0.9800 ?
    C7A C8A . 1.483(3) ?
    C7A C10A . 1.492(3) ?
    C8A C11A . 1.498(3) ?
    C10A H10A . 0.9800 ?
    C10A H10B . 0.9800 ?
    C10A H10C . 0.9800 ?
    C11A H11A . 0.9800 ?
    C11A H11B . 0.9800 ?
    C11A H11C . 0.9800 ?
    C12A H12A . 0.9800 ?
    C12A H12B . 0.9800 ?
    C12A H12C . 0.9800 ?
    Ni1B N6B . 2.0101(18) ?
    Ni1B N2B . 2.0167(18) ?
    Ni1B N1B . 2.1062(18) ?
    Ni1B N5B . 2.1242(17) ?
    Ni1B S2B . 2.4129(6) ?
    Ni1B S1B . 2.4279(6) ?
    S1B C9B . 1.689(2) ?
    S2B C3B . 1.693(2) ?
    O1B N1B . 1.381(2) ?
    O1B H1OB . 0.80(3) ?
    O2B N5B . 1.385(2) ?
    O2B H2OB . 0.80(3) ?
    N1B C1B . 1.292(3) ?
    N2B C2B . 1.296(3) ?
    N2B N3B . 1.363(3) ?
    N3B C3B . 1.372(3) ?
    N3B H3NB . 0.88(3) ?
    N4B C3B . 1.322(3) ?
    N4B C6B . 1.455(3) ?
    N4B H4NB . 0.84(3) ?
    N5B C7B . 1.284(3) ?
    N6B C8B . 1.290(2) ?
    N6B N7B . 1.371(2) ?
    N7B C9B . 1.367(3) ?
    N7B H7NB . 0.84(2) ?
    N8B C9B . 1.329(3) ?
    N8B C12B . 1.462(3) ?
    N8B H8NB . 0.84(3) ?
    C1B C2B . 1.479(3) ?
    C1B C4B . 1.492(3) ?
    C2B C5B . 1.500(3) ?
    C4B H4BA . 0.9800 ?
    C4B H4BB . 0.9800 ?
    C4B H4BC . 0.9800 ?
    C5B H5BA . 0.9800 ?
    C5B H5BB . 0.9800 ?
    C5B H5BC . 0.9800 ?
    C6B H6BA . 0.9800 ?
    C6B H6BB . 0.9800 ?
    C6B H6BC . 0.9800 ?
    C7B C8B . 1.484(3) ?
    C7B C10B . 1.497(3) ?
    C8B C11B . 1.487(3) ?
    C10B H10D . 0.9800 ?
    C10B H10E . 0.9800 ?
    C10B H10F . 0.9800 ?
    C11B H11D . 0.9800 ?
    C11B H11E . 0.9800 ?
    C11B H11F . 0.9800 ?
    C12B H12D . 0.9800 ?
    C12B H12E . 0.9800 ?
    C12B H12F . 0.9800 ?
loop_
    _geom_angle_atom_site_label_1
    _geom_angle_atom_site_label_2
    _geom_angle_atom_site_label_3
    _geom_angle_site_symmetry_1
    _geom_angle_site_symmetry_3
    _geom_angle
    _geom_angle_publ_flag
    N6A Ni1A N2A . . 178.40(7) ?
    N6A Ni1A N5A . . 75.97(7) ?
    N2A Ni1A N5A . . 105.60(7) ?
    N6A Ni1A N1A . . 104.33(7) ?
    N2A Ni1A N1A . . 76.12(7) ?
    N5A Ni1A N1A . . 88.53(7) ?
    N6A Ni1A S2A . . 82.87(5) ?
    N2A Ni1A S2A . . 95.59(5) ?
    N5A Ni1A S2A . . 158.47(5) ?
    N1A Ni1A S2A . . 92.95(5) ?
    N6A Ni1A S1A . . 97.46(5) ?
    N2A Ni1A S1A . . 82.24(5) ?
    N5A Ni1A S1A . . 91.74(5) ?
    N1A Ni1A S1A . . 157.59(5) ?
    S2A Ni1A S1A . . 94.92(2) ?
    C3A S1A Ni1A . . 95.94(7) ?
    C9A S2A Ni1A . . 95.44(8) ?
    N1A O1A H1OA . . 106(2) ?
    N5A O2A H2OA . . 110(2) ?
    C1A N1A O1A . . 112.92(17) ?
    C1A N1A Ni1A . . 114.98(13) ?
    O1A N1A Ni1A . . 131.60(13) ?
    C2A N2A N3A . . 119.38(18) ?
    C2A N2A Ni1A . . 119.35(14) ?
    N3A N2A Ni1A . . 120.92(13) ?
    C3A N3A N2A . . 117.59(18) ?
    C3A N3A H3NA . . 117.9(15) ?
    N2A N3A H3NA . . 119.8(16) ?
    C3A N4A C6A . . 123.8(2) ?
    C3A N4A H4NA . . 117.7(17) ?
    C6A N4A H4NA . . 118.0(17) ?
    C7A N5A O2A . . 114.01(19) ?
    C7A N5A Ni1A . . 115.64(16) ?
    O2A N5A Ni1A . . 129.86(14) ?
    C8A N6A N7A . . 119.86(19) ?
    C8A N6A Ni1A . . 119.86(16) ?
    N7A N6A Ni1A . . 120.29(14) ?
    C9A N7A N6A . . 118.54(19) ?
    C9A N7A H7NA . . 117.8(17) ?
    N6A N7A H7NA . . 119.5(17) ?
    C9A N8A C12A . . 125.0(2) ?
    C9A N8A H8NA . . 117.2(19) ?
    C12A N8A H8NA . . 117.7(19) ?
    N1A C1A C2A . . 115.04(18) ?
    N1A C1A C4A . . 124.76(19) ?
    C2A C1A C4A . . 120.10(19) ?
    N2A C2A C1A . . 113.36(19) ?
    N2A C2A C5A . . 125.23(19) ?
    C1A C2A C5A . . 121.38(18) ?
    N4A C3A N3A . . 114.6(2) ?
    N4A C3A S1A . . 122.98(17) ?
    N3A C3A S1A . . 122.39(16) ?
    C1A C4A H4AA . . 109.5 ?
    C1A C4A H4AB . . 109.5 ?
    H4AA C4A H4AB . . 109.5 ?
    C1A C4A H4AC . . 109.5 ?
    H4AA C4A H4AC . . 109.5 ?
    H4AB C4A H4AC . . 109.5 ?
    C2A C5A H5AA . . 109.5 ?
    C2A C5A H5AB . . 109.5 ?
    H5AA C5A H5AB . . 109.5 ?
    C2A C5A H5AC . . 109.5 ?
    H5AA C5A H5AC . . 109.5 ?
    H5AB C5A H5AC . . 109.5 ?
    N4A C6A H6AA . . 109.5 ?
    N4A C6A H6AB . . 109.5 ?
    H6AA C6A H6AB . . 109.5 ?
    N4A C6A H6AC . . 109.5 ?
    H6AA C6A H6AC . . 109.5 ?
    H6AB C6A H6AC . . 109.5 ?
    N5A C7A C8A . . 114.4(2) ?
    N5A C7A C10A . . 125.1(2) ?
    C8A C7A C10A . . 120.5(2) ?
    N6A C8A C7A . . 113.8(2) ?
    N6A C8A C11A . . 124.0(2) ?
    C7A C8A C11A . . 122.2(2) ?
    N8A C9A N7A . . 113.9(2) ?
    N8A C9A S2A . . 123.54(19) ?
    N7A C9A S2A . . 122.55(17) ?
    C7A C10A H10A . . 109.5 ?
    C7A C10A H10B . . 109.5 ?
    H10A C10A H10B . . 109.5 ?
    C7A C10A H10C . . 109.5 ?
    H10A C10A H10C . . 109.5 ?
    H10B C10A H10C . . 109.5 ?
    C8A C11A H11A . . 109.5 ?
    C8A C11A H11B . . 109.5 ?
    H11A C11A H11B . . 109.5 ?
    C8A C11A H11C . . 109.5 ?
    H11A C11A H11C . . 109.5 ?
    H11B C11A H11C . . 109.5 ?
    N8A C12A H12A . . 109.5 ?
    N8A C12A H12B . . 109.5 ?
    H12A C12A H12B . . 109.5 ?
    N8A C12A H12C . . 109.5 ?
    H12A C12A H12C . . 109.5 ?
    H12B C12A H12C . . 109.5 ?
    N6B Ni1B N2B . . 178.45(7) ?
    N6B Ni1B N1B . . 105.11(7) ?
    N2B Ni1B N1B . . 76.05(7) ?
    N6B Ni1B N5B . . 76.01(7) ?
    N2B Ni1B N5B . . 103.07(7) ?
    N1B Ni1B N5B . . 88.96(7) ?
    N6B Ni1B S2B . . 96.18(5) ?
    N2B Ni1B S2B . . 82.61(5) ?
    N1B Ni1B S2B . . 158.54(6) ?
    N5B Ni1B S2B . . 93.68(5) ?
    N6B Ni1B S1B . . 81.80(5) ?
    N2B Ni1B S1B . . 99.24(5) ?
    N1B Ni1B S1B . . 91.62(5) ?
    N5B Ni1B S1B . . 157.14(5) ?
    S2B Ni1B S1B . . 94.07(2) ?
    C9B S1B Ni1B . . 96.06(7) ?
    C3B S2B Ni1B . . 96.04(8) ?
    N1B O1B H1OB . . 109(2) ?
    N5B O2B H2OB . . 110(2) ?
    C1B N1B O1B . . 113.99(18) ?
    C1B N1B Ni1B . . 115.78(15) ?
    O1B N1B Ni1B . . 129.84(14) ?
    C2B N2B N3B . . 120.23(19) ?
    C2B N2B Ni1B . . 119.39(16) ?
    N3B N2B Ni1B . . 120.37(14) ?
    N2B N3B C3B . . 118.77(19) ?
    N2B N3B H3NB . . 120.8(17) ?
    C3B N3B H3NB . . 120.0(17) ?
    C3B N4B C6B . . 123.9(2) ?
    C3B N4B H4NB . . 118.9(18) ?
    C6B N4B H4NB . . 117.2(18) ?
    C7B N5B O2B . . 113.29(17) ?
    C7B N5B Ni1B . . 114.95(14) ?
    O2B N5B Ni1B . . 131.75(14) ?
    C8B N6B N7B . . 118.85(19) ?
    C8B N6B Ni1B . . 119.42(14) ?
    N7B N6B Ni1B . . 121.50(13) ?
    C9B N7B N6B . . 117.55(19) ?
    C9B N7B H7NB . . 117.8(16) ?
    N6B N7B H7NB . . 121.2(16) ?
    C9B N8B C12B . . 123.6(2) ?
    C9B N8B H8NB . . 117.8(18) ?
    C12B N8B H8NB . . 118.5(18) ?
    N1B C1B C2B . . 114.7(2) ?
    N1B C1B C4B . . 124.6(2) ?
    C2B C1B C4B . . 120.7(2) ?
    N2B C2B C1B . . 113.7(2) ?
    N2B C2B C5B . . 124.2(2) ?
    C1B C2B C5B . . 122.0(2) ?
    N4B C3B N3B . . 113.9(2) ?
    N4B C3B S2B . . 123.93(18) ?
    N3B C3B S2B . . 122.19(17) ?
    C1B C4B H4BA . . 109.5 ?
    C1B C4B H4BB . . 109.5 ?
    H4BA C4B H4BB . . 109.5 ?
    C1B C4B H4BC . . 109.5 ?
    H4BA C4B H4BC . . 109.5 ?
    H4BB C4B H4BC . . 109.5 ?
    C2B C5B H5BA . . 109.5 ?
    C2B C5B H5BB . . 109.5 ?
    H5BA C5B H5BB . . 109.5 ?
    C2B C5B H5BC . . 109.5 ?
    H5BA C5B H5BC . . 109.5 ?
    H5BB C5B H5BC . . 109.5 ?
    N4B C6B H6BA . . 109.5 ?
    N4B C6B H6BB . . 109.5 ?
    H6BA C6B H6BB . . 109.5 ?
    N4B C6B H6BC . . 109.5 ?
    H6BA C6B H6BC . . 109.5 ?
    H6BB C6B H6BC . . 109.5 ?
    N5B C7B C8B . . 115.20(18) ?
    N5B C7B C10B . . 124.72(19) ?
    C8B C7B C10B . . 120.0(2) ?
    N6B C8B C7B . . 113.37(19) ?
    N6B C8B C11B . . 125.03(19) ?
    C7B C8B C11B . . 121.58(18) ?
    N8B C9B N7B . . 114.7(2) ?
    N8B C9B S1B . . 122.99(17) ?
    N7B C9B S1B . . 122.28(16) ?
    C7B C10B H10D . . 109.5 ?
    C7B C10B H10E . . 109.5 ?
    H10D C10B H10E . . 109.5 ?
    C7B C10B H10F . . 109.5 ?
    H10D C10B H10F . . 109.5 ?
    H10E C10B H10F . . 109.5 ?
    C8B C11B H11D . . 109.5 ?
    C8B C11B H11E . . 109.5 ?
    H11D C11B H11E . . 109.5 ?
    C8B C11B H11F . . 109.5 ?
    H11D C11B H11F . . 109.5 ?
    H11E C11B H11F . . 109.5 ?
    N8B C12B H12D . . 109.5 ?
    N8B C12B H12E . . 109.5 ?
    H12D C12B H12E . . 109.5 ?
    N8B C12B H12F . . 109.5 ?
    H12D C12B H12F . . 109.5 ?
    H12E C12B H12F . . 109.5 ?
loop_
    _geom_torsion_atom_site_label_1
    _geom_torsion_atom_site_label_2
    _geom_torsion_atom_site_label_3
    _geom_torsion_atom_site_label_4
    _geom_torsion_site_symmetry_1
    _geom_torsion_site_symmetry_2
    _geom_torsion_site_symmetry_3
    _geom_torsion_site_symmetry_4
    _geom_torsion
    _geom_torsion_publ_flag
    N6A Ni1A S1A C3A . . . . 179.79(9) ?
    N2A Ni1A S1A C3A . . . . 1.37(9) ?
    N5A Ni1A S1A C3A . . . . -104.13(9) ?
    N1A Ni1A S1A C3A . . . . -13.77(16) ?
    S2A Ni1A S1A C3A . . . . 96.36(8) ?
    N6A Ni1A S2A C9A . . . . 1.65(8) ?
    N2A Ni1A S2A C9A . . . . -178.76(8) ?
    N5A Ni1A S2A C9A . . . . -8.95(15) ?
    N1A Ni1A S2A C9A . . . . -102.43(8) ?
    S1A Ni1A S2A C9A . . . . 98.57(7) ?
    N6A Ni1A N1A C1A . . . . -175.78(15) ?
    N2A Ni1A N1A C1A . . . . 2.64(15) ?
    N5A Ni1A N1A C1A . . . . 109.10(16) ?
    S2A Ni1A N1A C1A . . . . -92.39(15) ?
    S1A Ni1A N1A C1A . . . . 18.1(2) ?
    N6A Ni1A N1A O1A . . . . 13.10(19) ?
    N2A Ni1A N1A O1A . . . . -168.48(19) ?
    N5A Ni1A N1A O1A . . . . -62.02(18) ?
    S2A Ni1A N1A O1A . . . . 96.49(17) ?
    S1A Ni1A N1A O1A . . . . -153.03(12) ?
    N5A Ni1A N2A C2A . . . . -93.13(17) ?
    N1A Ni1A N2A C2A . . . . -8.66(16) ?
    S2A Ni1A N2A C2A . . . . 83.00(17) ?
    S1A Ni1A N2A C2A . . . . 177.22(17) ?
    N5A Ni1A N2A N3A . . . . 93.72(16) ?
    N1A Ni1A N2A N3A . . . . 178.19(17) ?
    S2A Ni1A N2A N3A . . . . -90.14(15) ?
    S1A Ni1A N2A N3A . . . . 4.08(14) ?
    C2A N2A N3A C3A . . . . 177.05(19) ?
    Ni1A N2A N3A C3A . . . . -9.8(3) ?
    N6A Ni1A N5A C7A . . . . 4.63(15) ?
    N2A Ni1A N5A C7A . . . . -175.05(14) ?
    N1A Ni1A N5A C7A . . . . 109.80(15) ?
    S2A Ni1A N5A C7A . . . . 15.5(2) ?
    S1A Ni1A N5A C7A . . . . -92.62(15) ?
    N6A Ni1A N5A O2A . . . . 175.98(17) ?
    N2A Ni1A N5A O2A . . . . -3.70(17) ?
    N1A Ni1A N5A O2A . . . . -78.85(16) ?
    S2A Ni1A N5A O2A . . . . -173.18(10) ?
    S1A Ni1A N5A O2A . . . . 78.73(16) ?
    N5A Ni1A N6A C8A . . . . -2.90(15) ?
    N1A Ni1A N6A C8A . . . . -87.68(16) ?
    S2A Ni1A N6A C8A . . . . -178.91(15) ?
    S1A Ni1A N6A C8A . . . . 87.03(15) ?
    N5A Ni1A N6A N7A . . . . 177.33(15) ?
    N1A Ni1A N6A N7A . . . . 92.56(15) ?
    S2A Ni1A N6A N7A . . . . 1.32(13) ?
    S1A Ni1A N6A N7A . . . . -92.73(14) ?
    C8A N6A N7A C9A . . . . 175.32(18) ?
    Ni1A N6A N7A C9A . . . . -4.9(2) ?
    O1A N1A C1A C2A . . . . 175.53(17) ?
    Ni1A N1A C1A C2A . . . . 2.7(2) ?
    O1A N1A C1A C4A . . . . -1.0(3) ?
    Ni1A N1A C1A C4A . . . . -173.82(18) ?
    N3A N2A C2A C1A . . . . -174.24(18) ?
    Ni1A N2A C2A C1A . . . . 12.5(3) ?
    N3A N2A C2A C5A . . . . 4.2(3) ?
    Ni1A N2A C2A C5A . . . . -169.09(17) ?
    N1A C1A C2A N2A . . . . -9.7(3) ?
    C4A C1A C2A N2A . . . . 167.0(2) ?
    N1A C1A C2A C5A . . . . 171.9(2) ?
    C4A C1A C2A C5A . . . . -11.4(3) ?
    C6A N4A C3A N3A . . . . -179.0(2) ?
    C6A N4A C3A S1A . . . . -1.0(3) ?
    N2A N3A C3A N4A . . . . -170.38(18) ?
    N2A N3A C3A S1A . . . . 11.6(3) ?
    Ni1A S1A C3A N4A . . . . 175.01(18) ?
    Ni1A S1A C3A N3A . . . . -7.16(19) ?
    O2A N5A C7A C8A . . . . -178.21(16) ?
    Ni1A N5A C7A C8A . . . . -5.5(2) ?
    O2A N5A C7A C10A . . . . 1.5(3) ?
    Ni1A N5A C7A C10A . . . . 174.28(18) ?
    N7A N6A C8A C7A . . . . -179.23(17) ?
    Ni1A N6A C8A C7A . . . . 1.0(2) ?
    N7A N6A C8A C11A . . . . -0.2(3) ?
    Ni1A N6A C8A C11A . . . . -179.97(16) ?
    N5A C7A C8A N6A . . . . 3.1(3) ?
    C10A C7A C8A N6A . . . . -176.7(2) ?
    N5A C7A C8A C11A . . . . -175.93(19) ?
    C10A C7A C8A C11A . . . . 4.3(3) ?
    C12A N8A C9A N7A . . . . -176.1(2) ?
    C12A N8A C9A S2A . . . . 3.8(3) ?
    N6A N7A C9A N8A . . . . -173.05(17) ?
    N6A N7A C9A S2A . . . . 7.0(3) ?
    Ni1A S2A C9A N8A . . . . 175.09(17) ?
    Ni1A S2A C9A N7A . . . . -4.99(18) ?
    N6B Ni1B S1B C9B . . . . -2.90(9) ?
    N2B Ni1B S1B C9B . . . . 178.27(9) ?
    N1B Ni1B S1B C9B . . . . 102.14(9) ?
    N5B Ni1B S1B C9B . . . . 10.96(16) ?
    S2B Ni1B S1B C9B . . . . -98.57(8) ?
    N6B Ni1B S2B C3B . . . . 178.92(8) ?
    N2B Ni1B S2B C3B . . . . -0.10(8) ?
    N1B Ni1B S2B C3B . . . . 6.08(15) ?
    N5B Ni1B S2B C3B . . . . 102.62(9) ?
    S1B Ni1B S2B C3B . . . . -98.90(7) ?
    N6B Ni1B N1B C1B . . . . 175.68(15) ?
    N2B Ni1B N1B C1B . . . . -5.38(15) ?
    N5B Ni1B N1B C1B . . . . -109.12(15) ?
    S2B Ni1B N1B C1B . . . . -11.7(2) ?
    S1B Ni1B N1B C1B . . . . 93.74(15) ?
    N6B Ni1B N1B O1B . . . . 3.42(17) ?
    N2B Ni1B N1B O1B . . . . -177.64(17) ?
    N5B Ni1B N1B O1B . . . . 78.62(16) ?
    S2B Ni1B N1B O1B . . . . 176.05(10) ?
    S1B Ni1B N1B O1B . . . . -78.52(16) ?
    N1B Ni1B N2B C2B . . . . 4.35(15) ?
    N5B Ni1B N2B C2B . . . . 89.95(16) ?
    S2B Ni1B N2B C2B . . . . -177.97(16) ?
    S1B Ni1B N2B C2B . . . . -85.03(15) ?
    N1B Ni1B N2B N3B . . . . -176.73(16) ?
    N5B Ni1B N2B N3B . . . . -91.13(15) ?
    S2B Ni1B N2B N3B . . . . 0.95(14) ?
    S1B Ni1B N2B N3B . . . . 93.89(14) ?
    C2B N2B N3B C3B . . . . 177.19(19) ?
    Ni1B N2B N3B C3B . . . . -1.7(2) ?
    N6B Ni1B N5B C7B . . . . -4.63(16) ?
    N2B Ni1B N5B C7B . . . . 174.09(16) ?
    N1B Ni1B N5B C7B . . . . -110.49(16) ?
    S2B Ni1B N5B C7B . . . . 90.83(16) ?
    S1B Ni1B N5B C7B . . . . -18.8(3) ?
    N6B Ni1B N5B O2B . . . . 174.03(19) ?
    N2B Ni1B N5B O2B . . . . -7.25(19) ?
    N1B Ni1B N5B O2B . . . . 68.17(18) ?
    S2B Ni1B N5B O2B . . . . -90.51(17) ?
    S1B Ni1B N5B O2B . . . . 159.88(12) ?
    N1B Ni1B N6B C8B . . . . 94.30(17) ?
    N5B Ni1B N6B C8B . . . . 9.27(16) ?
    S2B Ni1B N6B C8B . . . . -82.99(17) ?
    S1B Ni1B N6B C8B . . . . -176.23(17) ?
    N1B Ni1B N6B N7B . . . . -91.29(16) ?
    N5B Ni1B N6B N7B . . . . -176.32(17) ?
    S2B Ni1B N6B N7B . . . . 91.42(15) ?
    S1B Ni1B N6B N7B . . . . -1.82(15) ?
    C8B N6B N7B C9B . . . . -178.0(2) ?
    Ni1B N6B N7B C9B . . . . 7.5(3) ?
    O1B N1B C1B C2B . . . . 179.08(16) ?
    Ni1B N1B C1B C2B . . . . 5.6(2) ?
    O1B N1B C1B C4B . . . . -1.7(3) ?
    Ni1B N1B C1B C4B . . . . -175.19(18) ?
    N3B N2B C2B C1B . . . . 178.26(17) ?
    Ni1B N2B C2B C1B . . . . -2.8(2) ?
    N3B N2B C2B C5B . . . . -1.6(3) ?
    Ni1B N2B C2B C5B . . . . 177.35(16) ?
    N1B C1B C2B N2B . . . . -2.0(3) ?
    C4B C1B C2B N2B . . . . 178.7(2) ?
    N1B C1B C2B C5B . . . . 177.83(19) ?
    C4B C1B C2B C5B . . . . -1.4(3) ?
    C6B N4B C3B N3B . . . . 173.59(19) ?
    C6B N4B C3B S2B . . . . -6.2(3) ?
    N2B N3B C3B N4B . . . . -178.15(17) ?
    N2B N3B C3B S2B . . . . 1.6(3) ?
    Ni1B S2B C3B N4B . . . . 179.02(17) ?
    Ni1B S2B C3B N3B . . . . -0.75(18) ?
    O2B N5B C7B C8B . . . . -178.69(17) ?
    Ni1B N5B C7B C8B . . . . 0.2(2) ?
    O2B N5B C7B C10B . . . . -2.6(3) ?
    Ni1B N5B C7B C10B . . . . 176.34(18) ?
    N7B N6B C8B C7B . . . . 173.64(18) ?
    Ni1B N6B C8B C7B . . . . -11.8(3) ?
    N7B N6B C8B C11B . . . . -4.7(3) ?
    Ni1B N6B C8B C11B . . . . 169.89(17) ?
    N5B C7B C8B N6B . . . . 7.2(3) ?
    C10B C7B C8B N6B . . . . -169.1(2) ?
    N5B C7B C8B C11B . . . . -174.4(2) ?
    C10B C7B C8B C11B . . . . 9.3(3) ?
    C12B N8B C9B N7B . . . . 177.7(2) ?
    C12B N8B C9B S1B . . . . -0.2(3) ?
    N6B N7B C9B N8B . . . . 170.95(18) ?
    N6B N7B C9B S1B . . . . -11.1(3) ?
    Ni1B S1B C9B N8B . . . . -174.03(18) ?
    Ni1B S1B C9B N7B . . . . 8.21(19) ?
loop_
    _geom_hbond_atom_site_label_D
    _geom_hbond_atom_site_label_H
    _geom_hbond_atom_site_label_A
    _geom_hbond_site_symmetry_A
    _geom_hbond_distance_DH
    _geom_hbond_distance_HA
    _geom_hbond_distance_DA
    _geom_hbond_angle_DHA
    _geom_hbond_publ_flag
    O2B H2OB Cl4 . 0.80(3) 2.21(3) 2.9622(18) 158(3) yes
    N8B H8NB Cl1 2_645 0.84(3) 2.44(3) 3.215(2) 153(2) yes
    N8A H8NA Cl2 3_765 0.81(3) 2.37(3) 3.132(2) 158(3) yes
    N4B H4NB Cl4 3_665 0.84(3) 2.39(2) 3.169(2) 155(2) yes
    N4A H4NA Cl3 2_645 0.83(3) 2.46(3) 3.217(2) 153(2) yes
    O1B H1OB Cl3 . 0.80(3) 2.22(3) 3.0018(19) 164(3) yes
    O2A H2OA Cl1 1_545 0.82(3) 2.22(3) 3.0172(18) 165(3) yes
    O1A H1OA Cl2 1_545 0.78(3) 2.19(3) 2.9435(18) 163(3) yes
    N7A H7NA Cl2 3_765 0.87(3) 2.35(3) 3.153(2) 155(2) yes
    N3B H3NB Cl4 3_665 0.88(3) 2.33(3) 3.150(2) 154(2) yes
    N7B H7NB Cl1 2_645 0.84(3) 2.31(2) 3.1023(19) 160(2) yes
    N3A H3NA Cl3 2_645 0.85(3) 2.27(2) 3.0774(19) 160(2) yes
    C12A H12B O2B 1_655 0.98 2.43 3.328(3) 153 yes
    C6B H6BB Cl2 3_665 0.98 2.70 3.598(3) 153 yes
    C6B H6BC O1A . 0.98 2.55 3.277(3) 131 yes
data_global
_journal_date_recd_electronic     2011-11-30
_journal_date_accepted     2011-12-23
_journal_name_full     'Acta Crystallographica, Section E'
_journal_year     2012
_journal_volume     68
_journal_issue      2
_journal_page_first     m108
_journal_page_last     m109
_journal_paper_category     QM
_journal_paper_doi     10.1107/S1600536811055395
_journal_coeditor_code     IS5023
_publ_contact_author_name     'Siang Guan Teoh'
_publ_contact_author_address
;
School of Chemical Sciences, Universiti Sains Malaysia, Minden, Penang,
Malaysia
;
_publ_contact_author_email     'sgteoh@usm.my'
_publ_contact_author_fax     ?
_publ_contact_author_phone     ?
_publ_section_title
;\
Bis{2-[3-(hydroxyimino-\k<i>N</i>)butan-2-ylidene]-<i>N</i>-\
methylhydrazinecarbothioamide-\k^2^<i>N</i>^2^,<i>S</i>}nickel(II)
dichloride
;
loop_
    _publ_author_name
    _publ_author_footnote
    _publ_author_address
    'Abduelftah, Halema Shaban' .
;
School of Chemical Sciences, Universiti Sains Malaysia, Minden, Penang,
Malaysia
and
Faculty of Science, Sabha University, Libya
;
    'Qasem Ali, Amna' .
;
School of Chemical Sciences, Universiti Sains Malaysia, Minden, Penang,
Malaysia
and
Faculty of Science, Sabha University, Libya
;
    'Eltayeb, Naser Eltaher'
;
Thomson Reuters ResearcherID: E-9395-2011.
;
;
School of Chemical Sciences, Universiti Sains Malaysia, Minden, Penang,
Malaysia
and
Department of Chemistry, International University of Africa, Sudan
;
    'Teoh, Siang Guan' .
;
School of Chemical Sciences, Universiti Sains Malaysia, Minden, Penang,
Malaysia
;
    'Fun, Hoong-Kun'
;
Thomson Reuters ResearcherID: A-3561-2009.
;
;
X-ray Crystallography Unit, School of Physics
Universiti Sains Malaysia, 11800 USM, Penang, Malaysia
;
