# Supplementary material for: Bis{2-[3-(hy­droxy­imino-κN)butan-2-yl­idene]-N-methyl­hydrazinecarbothio­amide-κ2 N 2,S}nickel(II) dichloride
Source: Acta Crystallogr Sect E Struct Rep Online. 2012 Jan 7;68(Pt 2):m108–9. doi: 10.1107/S1600536811055395 (PMC3274853; doi:10.1107/S1600536811055395)
Supplement: Supplementary file 2 [file e-68-0m108-Isup2.hkl]

# 
# h,k,l, Fc-squared, Fo-squared, sigma(Fo-squared) and status flag 
# 
data_I
_shelx_title ' hbni_0m in P2(1)/c (100K)' 
_shelx_refln_list_code          4 
_shelx_F_calc_maximum      428.60 
_exptl_crystal_F_000      2096.00 
_reflns_d_resolution_high  0.6912 
 
loop_ 
 _symmetry_equiv_pos_as_xyz 
 'x, y, z' 
 '-x, y+1/2, -z+1/2' 
 '-x, -y, -z' 
 'x, -y-1/2, z-1/2' 
 
_cell_length_a     8.9484 
_cell_length_b    13.8043 
_cell_length_c    35.4643 
_cell_angle_alpha  90.000 
_cell_angle_beta   95.780 
_cell_angle_gamma  90.000 
 
_shelx_F_squared_multiplier     1.000 
 
loop_ 
 _refln_index_h 
 _refln_index_k 
 _refln_index_l 
 _refln_F_squared_calc 
 _refln_F_squared_meas 
 _refln_F_squared_sigma 
 _refln_observed_status 
   1   0   0      166.65      103.13     24.45 o 
   2   0   0    67405.12    66758.77   1365.05 o 
   3   0   0      128.00       90.77     17.42 o 
   4   0   0    16930.76    17846.71    453.01 o 
   5   0   0      259.55      290.16     57.30 o 
   6   0   0       44.66       15.21     30.65 o 
   7   0   0     2575.19     2657.70    124.87 o 
   8   0   0    44303.11    44643.26   1112.26 o 
   9   0   0     3096.11     3260.84    160.01 o 
  10   0   0     7899.33     8110.90    377.91 o 
  11   0   0      405.11      360.21    159.14 o 
  12   0   0      152.71       41.27     97.37 o 
   1   1   0      106.49       96.62      8.13 o 
   2   1   0     1815.38     1923.01     39.88 o 
   3   1   0       77.00       65.95     11.94 o 
   4   1   0       42.23       13.86     14.17 o 
   5   1   0      237.51      254.71     26.89 o 
   6   1   0      953.90      878.61     51.40 o 
   7   1   0      201.42      204.08     33.32 o 
   8   1   0     4168.83     4396.77    126.08 o 
   9   1   0      721.14      688.64     67.43 o 
  10   1   0      451.33      462.65     70.46 o 
  11   1   0        6.78        3.60     50.46 o 
  12   1   0      388.01      258.45     77.40 o 
   0   2   0   110383.50   113147.32   2273.58 o 
   1   2   0     4636.47     4791.57     89.21 o 
   2   2   0     3303.39     3528.49     68.61 o 
   3   2   0     6640.09     6487.50    119.21 o 
   4   2   0      984.55     1078.22     45.30 o 
   5   2   0      186.52      162.03     22.91 o 
   6   2   0      383.77      415.50     64.83 o 
   7   2   0      370.39      432.59     46.10 o 
   8   2   0     2991.53     3020.17    126.96 o 
   9   2   0     2595.79     2577.64    174.85 o 
  10   2   0     1396.43     1573.69    159.59 o 
  11   2   0        8.61       61.24     57.12 o 
  12   2   0      187.79       70.97     68.92 o 
   1   3   0     1932.42     1936.27     30.52 o 
   2   3   0     5273.99     5423.84     98.05 o 
   3   3   0        4.02       14.36     11.11 o 
   4   3   0     2925.73     3090.09     78.79 o 
   5   3   0       96.40       87.17     21.57 o 
   6   3   0     7360.62     7442.01    181.44 o 
   7   3   0       17.91        1.51     22.24 o 
   8   3   0      867.94      903.32     67.80 o 
   9   3   0     2655.47     2604.37    140.70 o 
  10   3   0      804.88      789.64     91.54 o 
  11   3   0      146.59       78.60     61.63 o 
  12   3   0        9.22       21.71     65.43 o 
   0   4   0    72474.00    75835.74   1521.88 o 
   1   4   0    15927.69    15401.49    208.77 o 
   2   4   0     9574.28     9898.41    131.55 o 
   3   4   0     2021.83     1836.54     50.80 o 
   4   4   0     1068.94     1133.74     44.90 o 
   5   4   0       95.48       32.54     19.23 o 
   6   4   0    13788.46    13968.07    300.83 o 
   7   4   0      347.54      284.51     38.59 o 
   8   4   0        3.92      -20.14     28.15 o 
   9   4   0    10278.83    10531.98    278.51 o 
  10   4   0     1040.31     1007.87     99.62 o 
  11   4   0       34.93       48.10     70.23 o 
  12   4   0     1196.89     1160.91    144.68 o 
   1   5   0    11825.06    11887.84    191.92 o 
   2   5   0     4193.84     4489.14     70.43 o 
   3   5   0      884.58      797.44     21.34 o 
   4   5   0    18878.44    18379.25    334.44 o 
   5   5   0      637.99      537.76     59.76 o 
   6   5   0     4216.63     4186.50    120.67 o 
   7   5   0      574.17      520.16     61.70 o 
   8   5   0     1014.83      874.02     73.98 o 
   9   5   0      996.77      875.76     77.88 o 
  10   5   0       52.80       -5.04     49.64 o 
  11   5   0      247.93      274.29     60.38 o 
  12   5   0       73.48        6.74     66.29 o 
   0   6   0    13988.10    14514.09    277.14 o 
   1   6   0    27769.69    28251.20    406.52 o 
   2   6   0     1435.21     1519.78     45.60 o 
   3   6   0    37345.46    38423.73    564.69 o 
   4   6   0      300.54      401.20     24.74 o 
   5   6   0     1946.38     1857.38     58.85 o 
   6   6   0     2499.59     2419.33     76.29 o 
   7   6   0     9936.45    10306.15    228.58 o 
   8   6   0      150.26       79.20     40.30 o 
   9   6   0     6207.12     6295.44    214.55 o 
  10   6   0      295.82      192.67     59.86 o 
  11   6   0      843.22      897.42     88.86 o 
  12   6   0      271.31       96.51    111.38 o 
   1   7   0     1390.85     1495.86     47.64 o 
   2   7   0     3258.80     3109.34     73.80 o 
   3   7   0    13530.44    13390.84    213.01 o 
   4   7   0     1654.63     1680.58     52.40 o 
   5   7   0    22208.01    22558.07    355.66 o 
   6   7   0      613.68      527.69     38.62 o 
   7   7   0      156.23      146.42     38.33 o 
   8   7   0      438.06      371.07     55.98 o 
   9   7   0      384.55      335.81     82.80 o 
  10   7   0     2709.23     2706.89    247.51 o 
  11   7   0     1030.72     1042.70    145.41 o 
  12   7   0       72.55      146.30    185.06 o 
   0   8   0      445.25      504.91     33.28 o 
   1   8   0     7040.70     7637.31    126.18 o 
   2   8   0      942.02      958.59     40.16 o 
   3   8   0    11250.57    10807.34    206.37 o 
   4   8   0      161.98      123.06     32.02 o 
   5   8   0        0.85       -4.76     18.76 o 
   6   8   0        3.31       11.63     33.77 o 
   7   8   0       79.88       40.67     33.57 o 
   8   8   0      462.92      408.08    103.82 o 
   9   8   0     1222.75     1105.17    117.53 o 
  10   8   0      115.31      265.35    157.11 o 
  11   8   0      522.87      404.31     89.73 o 
   1   9   0     1421.01     1622.09     86.49 o 
   2   9   0       14.54      -20.56     40.29 o 
   3   9   0    11934.10    12151.22    286.43 o 
   4   9   0        1.25      -20.52     22.36 o 
   5   9   0     4143.45     4559.87    135.47 o 
   6   9   0      226.51      218.93     60.53 o 
   7   9   0     6228.69     6479.83    221.34 o 
   8   9   0        7.77       33.87     47.78 o 
   9   9   0     1123.80     1165.02    167.45 o 
  10   9   0      904.10      899.55    134.54 o 
  11   9   0     2107.32     2230.60    182.92 o 
   0  10   0       12.59       21.53     26.13 o 
   1  10   0     3953.03     3743.99     78.40 o 
   2  10   0        3.28      -17.58     18.13 o 
   3  10   0        0.09       61.15     25.15 o 
   4  10   0      545.62      565.12     51.61 o 
   5  10   0       18.97       -2.75     33.26 o 
   6  10   0      588.23      619.44     70.29 o 
   7  10   0     1059.87     1091.61     94.76 o 
   8  10   0      244.13      252.38     68.29 o 
   9  10   0      324.26      330.04    122.25 o 
  10  10   0      271.51      367.25    130.02 o 
  11  10   0      100.62      171.93     93.66 o 
   1  11   0    11239.35    11181.73    234.04 o 
   2  11   0       79.58       68.59     21.67 o 
   3  11   0    12463.77    13099.47    318.59 o 
   4  11   0       17.02       10.31     27.67 o 
   5  11   0      580.25      374.89     55.18 o 
   6  11   0     1505.61     1458.73    134.63 o 
   7  11   0     5727.05     6131.62    213.97 o 
   8  11   0      972.24     1023.53    115.01 o 
   9  11   0        0.45      -44.94     63.57 o 
  10  11   0        8.47       54.47     99.23 o 
   0  12   0      301.16      216.00     62.47 o 
   1  12   0       21.99      -31.58     39.08 o 
   2  12   0      686.29      824.81     76.08 o 
   3  12   0     6303.22     6272.20    183.64 o 
   4  12   0       81.40       57.53     31.56 o 
   5  12   0       19.10        6.28     34.67 o 
   6  12   0     1393.96     1443.58    104.89 o 
   7  12   0     1001.67     1204.21    125.43 o 
   8  12   0      427.88      336.15    105.95 o 
   9  12   0      118.80       73.03     76.23 o 
  10  12   0       12.93       48.16     74.34 o 
   1  13   0     5765.30     5809.55    165.54 o 
   2  13   0     8490.92     8193.46    256.02 o 
   3  13   0     6318.05     6168.26    231.04 o 
   4  13   0     1582.74     1449.23    229.28 o 
   5  13   0      223.23      212.10    105.61 o 
   6  13   0     2381.83     2218.70    254.02 o 
   7  13   0      336.60      346.38     79.08 o 
   8  13   0       28.00      -36.73     58.10 o 
   9  13   0      216.67      138.86    120.77 o 
   0  14   0      638.44      601.44     93.28 o 
   1  14   0     4512.54     4343.43    143.58 o 
   2  14   0      150.54      227.74     64.57 o 
   3  14   0     1084.18     1162.71    101.22 o 
   4  14   0       13.31      180.50    135.44 o 
   5  14   0       97.51      116.83    103.15 o 
   6  14   0     3269.55     3333.80    337.63 o 
   7  14   0     2434.13     2537.40    294.18 o 
   8  14   0       87.62      310.72    118.08 o 
   1  15   0      594.82      535.48     76.11 o 
   2  15   0     4956.09     5419.64    258.20 o 
   3  15   0        0.11      -21.80     62.98 o 
   4  15   0      174.21       22.31     94.91 o 
   5  15   0      144.00       94.16     37.82 o 
   6  15   0     1183.97     1065.35    196.01 o 
   7  15   0     1832.33     1603.40    228.41 o 
   0  16   0      840.35      587.24    152.74 o 
   1  16   0      311.18      414.92    251.02 o 
   2  16   0       64.42      -11.69     79.88 o 
   3  16   0       26.47       60.20    101.52 o 
   4  16   0      304.80      334.48    135.01 o 
   5  16   0      528.78      590.55    144.60 o 
   6  16   0     2000.88     1800.12    246.74 o 
   7  16   0      446.82      368.28    106.38 o 
   1  17   0       34.73       66.37     87.20 o 
   2  17   0       51.81      130.98    125.58 o 
   3  17   0       30.23      194.10    126.52 o 
   4  17   0     1894.26     2340.27    285.17 o 
   5  17   0       54.65      265.20    109.57 o 
   6  17   0      981.25     1169.05    201.81 o 
   0  18   0       84.58       58.29    134.83 o 
   1  18   0       19.65       31.72     88.77 o 
   2  18   0     2993.30     2727.51    312.40 o 
   3  18   0        6.13      152.53    107.08 o 
   4  18   0     1162.33      931.10    189.09 o 
   1  19   0       37.27      221.76    145.86 o 
   2  19   0      375.32      298.99    155.54 o 
   3  19   0       14.91      262.61    136.59 o 
 -12   1   1      217.57      213.42     74.96 o 
 -11   1   1       81.39       40.64     55.27 o 
 -10   1   1     1287.60     1398.30    104.24 o 
  -9   1   1     1302.37     1501.48    171.89 o 
  -8   1   1     1034.90     1059.81     73.96 o 
  -7   1   1    14572.64    14684.55    290.15 o 
  -6   1   1     1800.88     1808.16     91.39 o 
  -5   1   1     8535.89     8007.80    165.18 o 
  -4   1   1      266.49      200.56     23.68 o 
  -3   1   1      675.96      550.58     24.69 o 
  -2   1   1      294.44      250.76     15.38 o 
  -1   1   1    23651.00    23903.63    408.29 o 
   0   1   1      928.45      821.17     45.17 o 
   1   1   1   183694.83   179348.19   3300.28 o 
   2   1   1     1238.59     1267.49     31.08 o 
   3   1   1     4827.36     4323.30     81.39 o 
   4   1   1     2533.85     2583.28     69.09 o 
   5   1   1     1422.90     1128.46     66.24 o 
   6   1   1      128.13      110.55     31.26 o 
   7   1   1       17.84       25.86     22.74 o 
   8   1   1     6279.43     6349.72    160.43 o 
   9   1   1    17908.40    17409.70    394.18 o 
  10   1   1      543.86      582.39     76.98 o 
  11   1   1       18.49      113.96     79.74 o 
  12   1   1       61.27       35.42     62.48 o 
 -12   2   1       40.74       56.02     64.11 o 
 -11   2   1       21.38       16.44     57.52 o 
 -10   2   1        0.83      -31.74     38.11 o 
  -9   2   1     9568.25     9333.39    282.19 o 
  -8   2   1      177.38      143.62     36.47 o 
  -7   2   1     3412.31     3286.88    109.51 o 
  -6   2   1     6280.50     6404.37    162.01 o 
  -5   2   1     7873.21     6826.89    161.47 o 
  -4   2   1      880.02      717.04     45.58 o 
  -3   2   1     4927.61     4870.14    101.72 o 
  -2   2   1      375.43      410.47     22.52 o 
  -1   2   1    15912.48    15848.30    234.20 o 
   0   2   1     5362.66     5386.65     82.32 o 
   1   2   1    35652.09    38252.58    590.83 o 
   2   2   1     1408.66     1439.52     33.80 o 
   3   2   1    32607.61    33217.13    524.51 o 
   4   2   1     6699.88     6767.53    139.34 o 
   5   2   1    17716.07    17035.23    314.35 o 
   6   2   1       83.25       63.65     20.92 o 
   7   2   1     2000.93     1962.03     81.58 o 
   8   2   1     3067.27     2901.50    110.33 o 
   9   2   1     2550.77     2542.69    144.42 o 
  10   2   1     3896.78     3830.35    191.80 o 
  11   2   1      252.11      196.28     78.52 o 
  12   2   1       14.52       -0.95     66.66 o 
 -12   3   1      215.71       49.30     64.95 o 
 -11   3   1        3.59       35.40     54.95 o 
 -10   3   1       77.10       -5.56     43.32 o 
  -9   3   1       23.96       16.21     35.51 o 
  -8   3   1      874.23      920.11     85.93 o 
  -7   3   1       55.32       47.74     25.12 o 
  -6   3   1     1114.87     1256.59     65.29 o 
  -5   3   1     1681.84     1495.60     61.05 o 
  -4   3   1     2039.83     2269.54     63.90 o 
  -3   3   1     9993.84    10038.97    188.05 o 
  -2   3   1      306.44      307.36     17.21 o 
  -1   3   1    11761.94    11981.53    169.29 o 
   0   3   1     8247.21     8408.00    136.20 o 
   1   3   1     2539.38     2673.75     42.45 o 
   2   3   1      134.10      169.49     13.64 o 
   3   3   1      826.15      801.03     34.09 o 
   4   3   1     1180.51     1277.62     48.69 o 
   5   3   1       63.37       93.84     21.63 o 
   6   3   1     2024.30     2009.17     78.48 o 
   7   3   1      674.96      686.54     55.60 o 
   8   3   1      646.83      680.17     60.45 o 
   9   3   1       11.22        7.92     36.62 o 
  10   3   1     1484.12     1230.62    107.69 o 
  11   3   1      176.44      351.28     88.62 o 
  12   3   1        6.75       -3.15     61.77 o 
 -12   4   1       46.51      108.06     67.23 o 
 -11   4   1      329.15      268.93     91.10 o 
 -10   4   1     1095.14     1108.60    137.32 o 
  -9   4   1      492.66      505.22     61.51 o 
  -8   4   1      441.39      313.38     47.63 o 
  -7   4   1       79.44       86.63     28.60 o 
  -6   4   1       60.13       38.36     21.96 o 
  -5   4   1     8800.65     8091.82    184.56 o 
  -4   4   1     1110.98     1222.26     46.08 o 
  -3   4   1      441.47      410.00     22.83 o 
  -2   4   1     9293.72     9180.68    120.50 o 
  -1   4   1     5824.26     5665.41     79.19 o 
   0   4   1    29423.03    30386.16    440.19 o 
   1   4   1    15646.64    15214.39    208.48 o 
   2   4   1       41.85       21.78      7.04 o 
   3   4   1     1337.91     1097.85     38.61 o 
   4   4   1     3097.09     3132.70     80.07 o 
   5   4   1     5015.50     4787.41    125.71 o 
   6   4   1     2636.41     2559.27     90.84 o 
   7   4   1     1518.99     1723.82     93.21 o 
   8   4   1      219.50      198.61     39.18 o 
   9   4   1     5831.47     5951.75    190.18 o 
  10   4   1        3.93      -28.59     41.34 o 
  11   4   1     4283.75     3750.12    217.51 o 
  12   4   1      515.96      510.81     91.85 o 
 -12   5   1      782.86      683.93    107.50 o 
 -11   5   1      798.01      826.49     87.59 o 
 -10   5   1      114.20      131.91     47.73 o 
  -9   5   1      264.93      300.20     44.64 o 
  -8   5   1    10591.19    10652.63    268.90 o 
  -7   5   1       30.68        6.25     26.68 o 
  -6   5   1     4366.08     4556.00    118.87 o 
  -5   5   1     4545.70     4657.06    113.07 o 
  -4   5   1    19569.59    19171.23    283.22 o 
  -3   5   1     1729.57     1775.24     36.61 o 
  -2   5   1       78.28      116.07     13.91 o 
  -1   5   1     1691.60     1703.60     32.12 o 
   0   5   1    18775.49    19227.93    266.30 o 
   1   5   1     1684.16     1773.09     39.72 o 
   2   5   1    18499.11    18754.85    264.33 o 
   3   5   1    20598.38    20672.23    330.34 o 
   4   5   1    25282.52    24446.70    434.12 o 
   5   5   1     2712.50     2381.13     80.08 o 
   6   5   1     1549.41     1670.27     75.14 o 
   7   5   1     8036.99     8022.59    201.75 o 
   8   5   1     1530.76     1431.36     92.86 o 
   9   5   1      129.80      118.52     44.36 o 
  10   5   1     1914.65     1848.53    154.03 o 
  11   5   1     2954.63     3135.00    160.48 o 
  12   5   1     1194.81     1032.89    120.84 o 
 -12   6   1      529.96      348.99    146.00 o 
 -11   6   1     2558.72     2347.44    137.57 o 
 -10   6   1       16.34      -50.94     57.79 o 
  -9   6   1     1196.13     1241.23     93.04 o 
  -8   6   1     3098.28     3084.01    103.43 o 
  -7   6   1      880.24      845.68     56.27 o 
  -6   6   1     3394.13     3563.36     88.54 o 
  -5   6   1       65.50       21.79     17.09 o 
  -4   6   1     1352.44     1506.55     43.99 o 
  -3   6   1    17076.69    17008.95    262.74 o 
  -2   6   1    13563.16    14493.68    223.38 o 
  -1   6   1    11699.88    11966.59    171.64 o 
   0   6   1     8018.14     8738.62    124.03 o 
   1   6   1        1.67        2.17     10.09 o 
   2   6   1     3843.21     3980.43     87.21 o 
   3   6   1     2281.40     2493.88     56.50 o 
   4   6   1    20006.53    21115.35    310.51 o 
   5   6   1     2924.29     2865.93     84.21 o 
   6   6   1      688.09      657.81     47.64 o 
   7   6   1     4794.04     4804.10    131.99 o 
   8   6   1      147.19      126.03     38.34 o 
   9   6   1       63.85       37.94     35.62 o 
  10   6   1      647.87      789.57    116.27 o 
  11   6   1       89.79      119.31     52.25 o 
  12   6   1     2459.65     2383.32    252.64 o 
 -12   7   1       17.03       31.10    113.45 o 
 -11   7   1      113.10       46.42     64.35 o 
 -10   7   1       17.97      -11.21     54.36 o 
  -9   7   1       66.90       34.29     41.23 o 
  -8   7   1     3173.75     3057.47    136.22 o 
  -7   7   1     1436.44     1409.08    104.10 o 
  -6   7   1     6528.00     6403.92    131.50 o 
  -5   7   1     1844.09     1901.83     69.47 o 
  -4   7   1      700.23      668.83     33.75 o 
  -3   7   1       43.92       41.95     14.20 o 
  -2   7   1     6552.23     6769.65    143.78 o 
  -1   7   1     5030.62     5065.36     88.52 o 
   0   7   1     2996.05     3482.50     90.09 o 
   1   7   1     4671.05     4920.35     86.89 o 
   2   7   1    20214.41    20918.85    360.11 o 
   3   7   1      109.88      139.09     15.36 o 
   4   7   1    30732.15    31300.66    472.37 o 
   5   7   1     4289.93     4276.23     95.40 o 
   6   7   1     1285.75     1348.24     57.78 o 
   7   7   1       34.05      -28.40     28.53 o 
   8   7   1      872.02      800.62     72.03 o 
   9   7   1      497.42      497.89     70.22 o 
  10   7   1      364.89      353.71     83.39 o 
  11   7   1      150.64       45.47     59.97 o 
  12   7   1     7216.13     7712.71    420.53 o 
 -11   8   1       81.49       31.48     66.49 o 
 -10   8   1     5576.77     5932.49    256.74 o 
  -9   8   1     1116.83     1034.19    121.27 o 
  -8   8   1      632.21      654.84     80.40 o 
  -7   8   1       71.65      -24.77     36.57 o 
  -6   8   1     3516.60     3401.45    118.73 o 
  -5   8   1     1015.78      879.66     48.87 o 
  -4   8   1     6221.98     6328.15    128.82 o 
  -3   8   1       21.22       18.84     19.26 o 
  -2   8   1    30460.24    30627.33    570.62 o 
  -1   8   1      182.52      199.19     18.20 o 
   0   8   1     2386.74     2593.18     51.75 o 
   1   8   1      235.81      296.31     33.78 o 
   2   8   1      275.21      290.75     23.31 o 
   3   8   1       40.03       55.36     17.10 o 
   4   8   1     3856.28     3917.71     92.27 o 
   5   8   1      889.27      838.10     48.57 o 
   6   8   1     9214.23     9392.15    205.24 o 
   7   8   1       26.54       22.42     31.98 o 
   8   8   1      705.70      669.52     82.98 o 
   9   8   1        0.60      -47.06     54.77 o 
  10   8   1        5.61       51.41    154.47 o 
  11   8   1      583.25      637.01    107.35 o 
 -11   9   1      203.43      189.34    119.90 o 
 -10   9   1      120.35      -29.86     61.90 o 
  -9   9   1      208.63      228.17     71.12 o 
  -8   9   1      156.77      209.18     60.80 o 
  -7   9   1      521.52      501.60     70.44 o 
  -6   9   1     3748.92     3938.46    151.95 o 
  -5   9   1        9.52        3.36     24.78 o 
  -4   9   1    13996.22    13980.69    296.34 o 
  -3   9   1       87.81       70.46     28.38 o 
  -2   9   1       90.76      112.07     32.47 o 
  -1   9   1       82.78       51.18     17.94 o 
   0   9   1     5828.20     5726.43     95.11 o 
   1   9   1       98.16       85.12     24.70 o 
   2   9   1     9326.16     9396.26    161.32 o 
   3   9   1      168.68      150.91     26.28 o 
   4   9   1      115.62      115.35     31.88 o 
   5   9   1        0.26      -12.93     25.44 o 
   6   9   1      807.01      890.33     80.23 o 
   7   9   1       55.36       49.83     47.52 o 
   8   9   1     3971.71     3896.93    168.75 o 
   9   9   1      118.35       43.76     58.18 o 
  10   9   1        7.74        2.54     59.07 o 
  11   9   1      228.46      225.93    103.76 o 
 -11  10   1       52.33        6.66    221.69 o 
 -10  10   1     1980.95     1970.95    170.14 o 
  -9  10   1      793.42      641.11    100.23 o 
  -8  10   1      484.20      560.90     81.14 o 
  -7  10   1      865.44      804.57     84.15 o 
  -6  10   1       20.27        4.78     34.67 o 
  -5  10   1        7.85       55.83     29.87 o 
  -4  10   1      141.77      104.49     42.55 o 
  -3  10   1       15.65       32.31     21.21 o 
  -2  10   1    14208.47    14253.04    291.44 o 
  -1  10   1       25.62       38.61     17.88 o 
   0  10   1      167.81      120.57     30.38 o 
   1  10   1        0.11       -8.52     19.95 o 
   2  10   1        5.86      -37.10     37.10 o 
   3  10   1      283.33      390.80     41.80 o 
   4  10   1     2116.62     2146.06     89.50 o 
   5  10   1      272.80      215.12     43.23 o 
   6  10   1    11949.28    12402.42    330.34 o 
   7  10   1        3.85        5.68     40.77 o 
   8  10   1     1459.82     1228.86    122.76 o 
   9  10   1        1.98       91.96     68.79 o 
  10  10   1       68.40       58.19     70.71 o 
  11  10   1      732.92      836.64    298.72 o 
 -10  11   1      347.92      329.18     94.82 o 
  -9  11   1       48.46       23.59     61.00 o 
  -8  11   1       75.36       65.58     65.87 o 
  -7  11   1      364.24      476.12     69.08 o 
  -6  11   1     2201.04     2158.70    126.44 o 
  -5  11   1      637.79      663.91     70.47 o 
  -4  11   1        0.93       -4.47     28.64 o 
  -3  11   1      196.38      151.64     42.83 o 
  -2  11   1      713.56      726.87     54.53 o 
  -1  11   1      196.98      172.10     33.57 o 
   0  11   1     1226.25     1445.48     74.91 o 
   1  11   1      493.01      486.86     41.54 o 
   2  11   1     1660.65     1750.25     82.38 o 
   3  11   1     1494.49     1640.69    106.19 o 
   4  11   1     3534.59     3266.28    162.10 o 
   5  11   1      116.45       55.63     36.32 o 
   6  11   1     1901.15     1792.20    116.06 o 
   7  11   1      216.73      189.66     55.16 o 
   8  11   1      118.42      115.66     62.80 o 
   9  11   1       34.18      -35.67     74.99 o 
  10  11   1      353.09      522.27    150.52 o 
 -10  12   1      836.91      881.72    230.61 o 
  -9  12   1       19.53       64.07     71.73 o 
  -8  12   1     2854.93     2933.72    188.64 o 
  -7  12   1     1008.54     1083.88    100.30 o 
  -6  12   1      660.35      720.16     79.72 o 
  -5  12   1       47.00       51.78     42.33 o 
  -4  12   1     3455.92     3198.67    258.48 o 
  -3  12   1     1961.57     1844.08    113.19 o 
  -2  12   1    12869.04    13669.30    369.49 o 
  -1  12   1      241.64      188.09     41.08 o 
   0  12   1     8232.18     8045.13    205.43 o 
   1  12   1      385.23      383.65     73.53 o 
   2  12   1     1201.45     1239.08     92.64 o 
   3  12   1      207.45      270.60     76.76 o 
   4  12   1     5990.68     5682.07    177.88 o 
   5  12   1       61.60       28.04     50.47 o 
   6  12   1    12923.22    12596.01    340.06 o 
   7  12   1      226.28      316.11     64.02 o 
   8  12   1     1852.86     1893.22    152.60 o 
   9  12   1      342.33      317.63    133.13 o 
  10  12   1      496.82      330.84    109.86 o 
  -9  13   1        6.03       19.03     72.87 o 
  -8  13   1     1117.65     1373.82    155.79 o 
  -7  13   1      704.70      802.75    102.64 o 
  -6  13   1    10768.58    10938.83    349.82 o 
  -5  13   1      534.85      462.56    127.02 o 
  -4  13   1      455.97      226.78    141.58 o 
  -3  13   1      606.89      636.91     77.24 o 
  -2  13   1      387.63      495.71    132.39 o 
  -1  13   1      949.88      862.37     66.77 o 
   0  13   1       29.82        1.42     39.01 o 
   1  13   1     1473.83     1653.18     93.74 o 
   2  13   1    16356.40    15830.17    424.08 o 
   3  13   1     5600.21     5923.06    350.54 o 
   4  13   1     2591.35     2721.14    232.45 o 
   5  13   1      324.88      205.80     94.14 o 
   6  13   1      196.58      112.23     81.48 o 
   7  13   1       50.28       83.86     51.81 o 
   8  13   1       57.88       58.58     65.84 o 
   9  13   1       27.04      116.49    109.10 o 
  -8  14   1      469.83      447.10    140.96 o 
  -7  14   1       58.50       16.39     63.51 o 
  -6  14   1       87.80      -50.54     50.54 o 
  -5  14   1     2736.81     2816.37    186.81 o 
  -4  14   1      579.69      428.97     89.55 o 
  -3  14   1     9962.46    10254.54    310.78 o 
  -2  14   1      416.57      304.30     92.27 o 
  -1  14   1     7630.56     8029.51    212.53 o 
   0  14   1       93.85       94.34     48.74 o 
   1  14   1      333.83      307.92     62.00 o 
   2  14   1      811.58      788.45     84.22 o 
   3  14   1     2759.53     2685.41    292.86 o 
   4  14   1      177.92      276.81     79.22 o 
   5  14   1      938.64      594.73    133.24 o 
   6  14   1       67.79      129.36    100.58 o 
   7  14   1     4139.72     5031.92    378.11 o 
  -8  15   1        7.54      290.16    103.11 o 
  -7  15   1       57.89      205.54     72.32 o 
  -6  15   1      114.29      244.58    117.10 o 
  -5  15   1     1198.75      605.56    154.49 o 
  -4  15   1      198.24       53.22     83.38 o 
  -3  15   1       47.45       32.19     92.29 o 
  -2  15   1      253.50      186.16     86.70 o 
  -1  15   1      175.56      151.53     65.17 o 
   0  15   1       47.30      -25.05     86.78 o 
   1  15   1       94.63       49.16     55.02 o 
   2  15   1     3920.92     3451.61    201.88 o 
   3  15   1       81.37       50.43     73.93 o 
   4  15   1        7.73       35.89     85.25 o 
   5  15   1     1108.62      582.32    116.36 o 
   6  15   1        6.58      155.42     91.47 o 
   7  15   1      153.27      191.72     91.59 o 
  -7  16   1      632.14      615.64    130.46 o 
  -6  16   1       13.60      185.06     92.15 o 
  -5  16   1      453.51      300.46     68.36 o 
  -4  16   1      153.01       29.61     89.01 o 
  -3  16   1      816.06      325.81    125.59 o 
  -2  16   1       34.75      144.43     86.53 o 
  -1  16   1      470.98      604.45    111.76 o 
   0  16   1      141.11      188.43     83.78 o 
   1  16   1      731.25      848.44    125.61 o 
   2  16   1       20.55       64.87     81.23 o 
   3  16   1        1.14        3.16     89.92 o 
   4  16   1       55.17      -38.59     83.98 o 
   5  16   1       12.61      -64.72     64.72 o 
   6  16   1      307.72      290.21    120.17 o 
   7  16   1     1177.59     1333.86    211.11 o 
  -6  17   1        6.49       -0.73     56.09 o 
  -5  17   1       21.76      148.77     96.26 o 
  -4  17   1      455.16      314.36    133.75 o 
  -3  17   1      313.67      248.49    139.27 o 
  -2  17   1       25.63      -67.22    103.48 o 
  -1  17   1      693.24      756.85    129.52 o 
   0  17   1      176.47      130.71     89.21 o 
   1  17   1      698.04      859.45    133.35 o 
   2  17   1      137.59      186.87    104.38 o 
   3  17   1      687.18      494.87    160.56 o 
   4  17   1       56.32       80.44    109.38 o 
   5  17   1       60.28      191.14    100.46 o 
   6  17   1       16.26      137.61     53.23 o 
  -4  18   1     1298.45     1613.33    253.60 o 
  -3  18   1     2305.87     2176.44    286.69 o 
  -2  18   1        5.56     -104.85    104.85 o 
  -1  18   1      474.55      588.00    201.72 o 
   0  18   1        0.22      -16.01     94.07 o 
   1  18   1      413.13      293.21    111.86 o 
   2  18   1       10.63       78.25    120.29 o 
   3  18   1     1065.64     1037.02    199.07 o 
   4  18   1        4.55       80.56    101.75 o 
  -3  19   1     2954.89     2870.62    334.60 o 
  -2  19   1       69.66      115.03    136.74 o 
  -1  19   1      438.60      452.41    177.84 o 
   0  19   1        0.18       61.74    106.75 o 
   1  19   1     2032.90     2345.84    213.25 o 
   2  19   1       29.34       43.49    117.04 o 
   3  19   1     3376.53     3847.71    387.48 o 
 -12   0   2     1566.65     1136.10    176.40 o 
 -11   0   2     3186.30     3239.96    305.71 o 
 -10   0   2     2219.05     2324.38    172.97 o 
  -9   0   2      837.37      772.76    112.49 o 
  -8   0   2     1019.20      979.48     89.59 o 
  -7   0   2     2735.90     2675.10    124.18 o 
  -6   0   2    19928.88    19300.83    504.15 o 
  -5   0   2     1986.58     1740.35     83.06 o 
  -4   0   2    59225.43    56774.64   1341.34 o 
  -3   0   2      705.18      746.26     39.25 o 
  -2   0   2    50630.66    52094.34   1069.78 o 
  -1   0   2     1655.91     1405.17     83.98 o 
   1   0   2        0.00       -7.04      7.04 o 
   2   0   2     1198.83     1167.42     43.82 o 
   3   0   2     1287.85     1203.21     50.17 o 
   4   0   2   116398.02   118624.87   2764.25 o 
   5   0   2       14.33      -19.50     19.50 o 
   6   0   2    19998.03    20522.74    537.26 o 
   7   0   2       19.90      -27.50     27.50 o 
   8   0   2        4.92      -33.93     33.93 o 
   9   0   2     5559.08     5483.87    219.04 o 
  10   0   2     1585.63     1967.54    194.13 o 
  11   0   2        6.75       54.51     84.59 o 
  12   0   2      495.70      329.93    121.11 o 
 -12   1   2       76.14       71.36     59.57 o 
 -11   1   2       55.48       37.45     55.51 o 
 -10   1   2      918.90      962.76     82.79 o 
  -9   1   2     1786.45     1585.06    101.55 o 
  -8   1   2     4634.23     4684.26    145.00 o 
  -7   1   2     1318.10     1346.06    103.59 o 
  -6   1   2    10144.35    10463.47    212.95 o 
  -5   1   2       12.08      -14.02     14.02 o 
  -4   1   2     5007.30     5339.56    113.54 o 
  -3   1   2       14.14        4.40      9.60 o 
  -2   1   2    12741.50    12981.01    228.76 o 
  -1   1   2      599.24      611.76     12.61 o 
   0   1   2    24372.68    24011.70    506.69 o 
   1   1   2     6009.93     5915.71    107.23 o 
   2   1   2    30439.60    31193.56    459.42 o 
   3   1   2     7632.14     7478.23    127.50 o 
   4   1   2     8903.51     9052.39    177.53 o 
   5   1   2        1.75       -9.63     16.09 o 
   6   1   2       88.67       34.19     21.22 o 
   7   1   2     1207.69     1279.65     68.00 o 
   8   1   2     1927.88     1642.29     83.04 o 
   9   1   2     1102.79     1274.16     92.90 o 
  10   1   2     2230.78     2223.83    162.13 o 
  11   1   2      872.23      572.59    183.80 o 
  12   1   2      584.40      576.69     96.52 o 
 -12   2   2       79.83       43.45     65.84 o 
 -11   2   2      350.59      321.65     80.46 o 
 -10   2   2      479.08      375.42     90.78 o 
  -9   2   2      752.08      690.12     91.85 o 
  -8   2   2     1202.53     1267.84     85.18 o 
  -7   2   2       72.55       76.69     27.94 o 
  -6   2   2     2518.70     2736.57    109.67 o 
  -5   2   2      652.85      510.70     38.40 o 
  -4   2   2    17399.77    17425.36    344.19 o 
  -3   2   2      483.99      482.69     26.32 o 
  -2   2   2     1992.20     1961.44     43.48 o 
  -1   2   2     1576.06     1605.19     32.14 o 
   0   2   2     1093.83      946.97     31.56 o 
   1   2   2        3.07       -2.71      4.77 o 
   2   2   2    17851.02    18169.50    274.56 o 
   3   2   2     2577.85     2668.15     87.64 o 
   4   2   2     5708.35     5952.76    127.20 o 
   5   2   2     1584.53     1435.20     57.35 o 
   6   2   2     5374.25     5451.84    131.77 o 
   7   2   2      656.87      737.04     52.73 o 
   8   2   2      965.36      935.17     62.31 o 
   9   2   2     3106.29     3054.74    125.15 o 
  10   2   2       45.86       90.14     50.64 o 
  11   2   2       12.48       -1.53     54.45 o 
  12   2   2       25.21      114.13     62.66 o 
 -12   3   2      995.33      815.33    110.83 o 
 -11   3   2      152.59       20.25     53.45 o 
 -10   3   2     1218.92     1296.28     99.63 o 
  -9   3   2     3374.62     3085.80    131.49 o 
  -8   3   2      193.02      116.98     79.35 o 
  -7   3   2       83.33       29.05     23.10 o 
  -6   3   2     3409.48     3392.49    102.86 o 
  -5   3   2      374.87      383.26     53.36 o 
  -4   3   2      162.42      120.44     20.55 o 
  -3   3   2       12.79        3.43     11.40 o 
  -2   3   2       49.77       29.59      9.35 o 
  -1   3   2       67.15       51.10      7.20 o 
   0   3   2    26877.09    27821.46    358.39 o 
   1   3   2     8840.78     8836.85    125.07 o 
   2   3   2     7744.32     7670.94    133.89 o 
   3   3   2     3483.38     3391.25     72.66 o 
   4   3   2    16066.97    17201.53    290.29 o 
   5   3   2     1202.14     1315.27     56.73 o 
   6   3   2      503.46      507.54     41.16 o 
   7   3   2     1155.71     1081.42     68.82 o 
   8   3   2     2096.22     2088.27    103.10 o 
   9   3   2       51.82       61.30     38.49 o 
  10   3   2     9320.96     9038.97    326.49 o 
  11   3   2       68.66       74.61     64.69 o 
  12   3   2        3.94       24.43     65.22 o 
 -12   4   2      462.02      356.40     81.48 o 
 -11   4   2      298.60      170.05     70.85 o 
 -10   4   2     3154.31     3305.43    129.24 o 
  -9   4   2     1878.68     1714.64    106.41 o 
  -8   4   2        2.43      -13.95     29.72 o 
  -7   4   2      137.76      117.89     28.69 o 
  -6   4   2     3599.20     3771.56    103.57 o 
  -5   4   2     1780.67     1719.18     61.08 o 
  -4   4   2     4613.53     5175.33    166.72 o 
  -3   4   2     1959.18     1733.82     43.15 o 
  -2   4   2     2927.14     2893.60     45.16 o 
  -1   4   2     3179.78     3311.42     56.33 o 
   0   4   2    50347.70    52041.59    748.17 o 
   1   4   2       18.94       30.72     10.08 o 
   2   4   2     2731.26     2759.37     52.37 o 
   3   4   2      533.22      528.23     28.97 o 
   4   4   2      803.73      832.91     41.31 o 
   5   4   2     5189.50     5179.44    133.64 o 
   6   4   2     1095.01      890.07     65.25 o 
   7   4   2       63.43       66.93     27.61 o 
   8   4   2      730.83      710.01     61.57 o 
   9   4   2      186.34      166.76     47.94 o 
  10   4   2     4413.32     4573.17    190.35 o 
  11   4   2      579.51      399.93    132.53 o 
  12   4   2      728.26      924.00    117.53 o 
 -12   5   2      949.86      858.50    112.61 o 
 -11   5   2        3.91      186.19     65.98 o 
 -10   5   2     3178.64     3552.04    147.85 o 
  -9   5   2     4745.47     4690.02    137.14 o 
  -8   5   2     2988.22     3011.49    102.07 o 
  -7   5   2        0.98      -20.77     20.77 o 
  -6   5   2     3559.00     3729.01     98.56 o 
  -5   5   2      953.14     1044.13     45.51 o 
  -4   5   2     1152.27     1179.08     38.32 o 
  -3   5   2     3732.76     3609.69     72.22 o 
  -2   5   2    11522.80    11536.17    159.41 o 
  -1   5   2    10917.21    11107.85    168.63 o 
   0   5   2    35749.55    37120.06    539.86 o 
   1   5   2    19466.59    20290.78    295.92 o 
   2   5   2     7739.47     8268.12    124.56 o 
   3   5   2     3654.96     3781.74     85.27 o 
   4   5   2     7458.00     7641.42    156.99 o 
   5   5   2      960.74      964.70     55.39 o 
   6   5   2      263.19      251.52     43.77 o 
   7   5   2     4582.58     4347.03    133.62 o 
   8   5   2     9986.89    10155.48    289.67 o 
   9   5   2      543.57      626.23     80.84 o 
  10   5   2     6229.46     6668.26    303.34 o 
  11   5   2      197.86      253.33     62.25 o 
  12   5   2      212.84      137.04     70.68 o 
 -12   6   2        4.41     -109.56    221.64 o 
 -11   6   2      197.01      262.46     56.30 o 
 -10   6   2      151.38       91.65     43.75 o 
  -9   6   2       38.27      -18.00     52.85 o 
  -8   6   2     3606.81     3711.65    113.49 o 
  -7   6   2     1092.28     1233.11     66.37 o 
  -6   6   2     3787.81     3968.72     94.48 o 
  -5   6   2    11074.94    10661.73    185.56 o 
  -4   6   2      831.06      897.58     37.80 o 
  -3   6   2    28827.38    27826.26    415.58 o 
  -2   6   2     1475.05     1476.56     40.40 o 
  -1   6   2      346.37      394.53     16.90 o 
   0   6   2      689.22      616.15     28.90 o 
   1   6   2    37017.55    37368.97    534.04 o 
   2   6   2     1671.43     1957.52     54.62 o 
   3   6   2     6327.43     6507.95    113.66 o 
   4   6   2      557.07      625.12     52.55 o 
   5   6   2     9282.90     9043.72    206.00 o 
   6   6   2     1041.44     1045.94     63.39 o 
   7   6   2     1353.23     1572.14     84.14 o 
   8   6   2      203.67      197.58     51.02 o 
   9   6   2       99.33       77.37     48.50 o 
  10   6   2      469.42      504.60     78.85 o 
  11   6   2      643.10      677.43     88.09 o 
  12   6   2      273.19      373.06    120.88 o 
 -12   7   2       30.12       95.22    154.91 o 
 -11   7   2      332.10      322.42     77.96 o 
 -10   7   2      576.94      514.31    146.50 o 
  -9   7   2     2404.58     2689.18    146.00 o 
  -8   7   2       73.60       66.50     36.43 o 
  -7   7   2     2008.62     2187.41     94.90 o 
  -6   7   2     3740.22     3967.99    102.73 o 
  -5   7   2      525.84      467.04     40.90 o 
  -4   7   2      533.44      629.44     32.33 o 
  -3   7   2      346.58      435.11     25.38 o 
  -2   7   2     4307.81     4581.59     90.58 o 
  -1   7   2    21754.75    21593.78    284.56 o 
   0   7   2     5813.31     6079.55     93.97 o 
   1   7   2    39539.86    41056.53    587.13 o 
   2   7   2        2.24        4.72     11.57 o 
   3   7   2       55.96       99.23     18.79 o 
   4   7   2     1327.07     1368.71     42.96 o 
   5   7   2      372.13      491.36     42.86 o 
   6   7   2      990.34     1048.40     56.46 o 
   7   7   2     3948.48     3995.02    135.05 o 
   8   7   2      110.93      116.04     41.35 o 
   9   7   2     1523.39     1543.17    113.95 o 
  10   7   2       93.60       53.61     51.14 o 
  11   7   2       12.02      -48.67     48.67 o 
  12   7   2       62.44       17.28    272.84 o 
 -11   8   2      376.22      266.13     91.60 o 
 -10   8   2     1155.41     1364.97    211.39 o 
  -9   8   2     1115.15     1128.03    121.97 o 
  -8   8   2       25.53       25.24     60.11 o 
  -7   8   2      689.28      612.19     71.46 o 
  -6   8   2     2912.24     3145.51    110.54 o 
  -5   8   2      163.57      179.86     28.57 o 
  -4   8   2       63.70       55.81     19.74 o 
  -3   8   2     2909.67     2945.01     65.23 o 
  -2   8   2      623.74      687.57     67.97 o 
  -1   8   2      243.95      300.62     17.21 o 
   0   8   2      778.59      798.62     39.59 o 
   1   8   2      292.63      476.44     42.48 o 
   2   8   2      510.86      656.34     50.28 o 
   3   8   2       83.39       39.36     16.92 o 
   4   8   2      488.75      493.09     35.33 o 
   5   8   2      593.25      566.46     44.49 o 
   6   8   2      984.80     1116.34     65.96 o 
   7   8   2      669.66      814.51     68.24 o 
   8   8   2      135.09       41.70     80.33 o 
   9   8   2      749.62      816.48    103.91 o 
  10   8   2        8.47      -32.80     53.47 o 
  11   8   2      788.08      806.62    255.30 o 
 -11   9   2      710.18      544.04    103.99 o 
 -10   9   2      509.07      710.29    110.22 o 
  -9   9   2     5154.76     4951.94    223.54 o 
  -8   9   2      700.16      718.99    107.69 o 
  -7   9   2     1036.61     1149.32     95.85 o 
  -6   9   2      736.59      713.46     71.08 o 
  -5   9   2      919.93      995.14     66.54 o 
  -4   9   2      206.66      252.12     38.13 o 
  -3   9   2       94.56       57.26     32.45 o 
  -2   9   2      481.14      601.56     57.31 o 
  -1   9   2    17283.22    17016.03    243.55 o 
   0   9   2        0.02       -2.64     15.89 o 
   1   9   2       59.78       69.10     23.57 o 
   2   9   2       26.45       29.93     14.08 o 
   3   9   2     5213.49     5181.96    118.43 o 
   4   9   2       24.39       23.81     27.11 o 
   5   9   2     4306.07     4137.71    128.12 o 
   6   9   2     1321.20     1155.59     77.38 o 
   7   9   2     6525.07     6697.33    220.00 o 
   8   9   2        0.56       35.18     44.35 o 
   9   9   2      197.46      227.88     79.39 o 
  10   9   2       43.37      109.71     65.75 o 
  11   9   2      936.90     1029.66    131.87 o 
 -11  10   2      105.38       38.46     74.66 o 
 -10  10   2       20.62      -31.79     62.71 o 
  -9  10   2       28.39       99.32     70.89 o 
  -8  10   2       20.09      100.89     77.21 o 
  -7  10   2     3003.35     2958.05    142.74 o 
  -6  10   2     2312.55     2264.45    126.91 o 
  -5  10   2     2254.64     2405.71    156.70 o 
  -4  10   2      750.57      750.00     62.69 o 
  -3  10   2      421.41      505.33     62.76 o 
  -2  10   2      116.96       84.91     36.53 o 
  -1  10   2      727.97      664.74     36.61 o 
   0  10   2       35.52       30.76     17.97 o 
   1  10   2      252.90      316.51     29.19 o 
   2  10   2      449.31      479.14     33.86 o 
   3  10   2     5779.08     5609.39    144.86 o 
   4  10   2      143.07       85.49     34.92 o 
   5  10   2       28.79        5.36     30.10 o 
   6  10   2        5.48       50.00     34.73 o 
   7  10   2      387.95      331.42     62.94 o 
   8  10   2      191.79      140.44     59.62 o 
   9  10   2       10.76      -28.05     65.55 o 
  10  10   2       75.00      122.72     76.29 o 
  11  10   2      602.14      595.56    117.75 o 
 -10  11   2       38.69      -10.02     84.81 o 
  -9  11   2     2907.09     3025.63    202.86 o 
  -8  11   2      222.68      260.96     74.88 o 
  -7  11   2     6776.72     7179.30    233.30 o 
  -6  11   2      183.14      122.69     46.43 o 
  -5  11   2      613.58      519.53     64.19 o 
  -4  11   2      337.49      353.93     57.72 o 
  -3  11   2     4321.52     4517.31    143.42 o 
  -2  11   2      304.29      317.76     41.29 o 
  -1  11   2     6085.67     5846.69    157.54 o 
   0  11   2       87.55       97.26     45.22 o 
   1  11   2      789.64      729.16     48.20 o 
   2  11   2       53.82       73.69     23.32 o 
   3  11   2     7274.03     7612.60    184.42 o 
   4  11   2       49.22       94.19     38.49 o 
   5  11   2     1049.73      932.94     98.23 o 
   6  11   2        6.19       31.41     41.87 o 
   7  11   2     9089.78     9347.74    281.66 o 
   8  11   2        8.90      -14.62     79.22 o 
   9  11   2     1109.14     1167.57    129.04 o 
  10  11   2      630.22      671.04    113.10 o 
 -10  12   2        0.15       43.79     74.28 o 
  -9  12   2      213.07       41.98     82.51 o 
  -8  12   2      115.42      170.32    137.08 o 
  -7  12   2     4314.32     4613.36    183.80 o 
  -6  12   2      434.15      365.34     61.54 o 
  -5  12   2      973.92     1013.70    141.73 o 
  -4  12   2     1693.46     1886.56    173.75 o 
  -3  12   2     4822.80     4705.51    227.68 o 
  -2  12   2      917.80      821.29     78.64 o 
  -1  12   2     1735.42     1604.98     82.73 o 
   0  12   2      876.22      886.66     65.16 o 
   1  12   2      217.22      116.88     39.16 o 
   2  12   2      663.48      570.51     84.69 o 
   3  12   2     6218.66     5782.83    205.54 o 
   4  12   2     1126.85     1236.24    101.50 o 
   5  12   2     3736.27     3448.59    201.43 o 
   6  12   2      260.75      243.82     56.84 o 
   7  12   2      887.68      911.69     92.10 o 
   8  12   2       65.19       -0.40     64.24 o 
   9  12   2      921.03      878.45    122.01 o 
  10  12   2      160.78       92.32    100.64 o 
  -9  13   2      296.17      321.16    125.15 o 
  -8  13   2       82.02       91.53     64.93 o 
  -7  13   2     2982.12     3159.97    178.94 o 
  -6  13   2      770.14     1028.82    337.25 o 
  -5  13   2       25.10       29.05     80.74 o 
  -4  13   2      426.02      460.35    115.12 o 
  -3  13   2     3497.58     3482.37    238.95 o 
  -2  13   2     2521.35     2692.46    187.48 o 
  -1  13   2      269.54      198.39     47.41 o 
   0  13   2      622.33      631.39     67.99 o 
   1  13   2     1925.86     2054.85     98.47 o 
   2  13   2     1777.34     1674.98    163.73 o 
   3  13   2     1800.31     1901.46    127.26 o 
   4  13   2      659.13      664.80    140.93 o 
   5  13   2     1232.53     1040.34    179.14 o 
   6  13   2     1366.48     1308.23    194.91 o 
   7  13   2     2288.39     2274.46    184.05 o 
   8  13   2      849.28      985.66    121.82 o 
   9  13   2      395.36      232.24     84.72 o 
  -8  14   2       20.80      -67.25     73.06 o 
  -7  14   2       24.77       62.09     68.92 o 
  -6  14   2      230.15      134.91     87.67 o 
  -5  14   2     5362.60     5547.02    262.16 o 
  -4  14   2      228.51      260.93     77.62 o 
  -3  14   2     8055.82     8082.14    356.52 o 
  -2  14   2      141.49       26.10     50.97 o 
  -1  14   2     2101.57     2135.07    116.52 o 
   0  14   2       17.90      -22.12     47.19 o 
   1  14   2      254.36      213.88     53.15 o 
   2  14   2     1908.03     1965.76    192.34 o 
   3  14   2    12921.86    13120.86    376.58 o 
   4  14   2      505.05      288.87     75.58 o 
   6  14   2      866.42     1071.72    182.91 o 
   7  14   2     1050.38     1396.45    211.07 o 
  -8  15   2      184.62      259.05    110.30 o 
  -7  15   2      108.21      431.07    113.11 o 
  -6  15   2     1210.88     1340.32    202.21 o 
  -5  15   2       12.94       24.58     70.50 o 
  -4  15   2      879.58      894.37    172.56 o 
  -3  15   2      147.66       70.86     98.38 o 
  -2  15   2     1205.41     1122.62    185.06 o 
  -1  15   2      300.94      338.27     66.86 o 
   0  15   2       58.84       63.20     66.83 o 
   1  15   2       92.25       59.95     54.48 o 
   2  15   2     5989.32     6547.18    296.65 o 
   3  15   2        0.58      -14.38     94.16 o 
   4  15   2       29.64      -29.79     87.30 o 
   5  15   2      882.25      932.68    168.03 o 
   6  15   2     1116.37      792.59    167.33 o 
   7  15   2       70.58      116.46     72.69 o 
  -7  16   2      330.15      205.84     82.09 o 
  -6  16   2      402.82      301.33    122.02 o 
  -5  16   2       12.78      174.40     58.25 o 
  -4  16   2      150.51      168.80    114.58 o 
  -3  16   2      788.59      460.07    141.10 o 
  -2  16   2        0.66      -34.25     68.74 o 
  -1  16   2       10.26       -9.54     68.28 o 
   0  16   2     2119.02     2270.88    181.24 o 
   1  16   2        7.31       44.28     78.05 o 
   2  16   2      392.70      452.43    105.40 o 
   3  16   2      169.06      193.64    116.68 o 
   4  16   2       48.71      191.16    112.38 o 
   5  16   2       35.28      126.04    104.88 o 
   6  16   2      329.63      571.11    147.73 o 
   7  16   2      499.17      670.55    149.94 o 
  -6  17   2      179.66      299.23    126.63 o 
  -5  17   2       85.69      160.19     80.74 o 
  -4  17   2      701.81      622.96    160.39 o 
  -3  17   2       88.41      109.65    125.02 o 
  -2  17   2      906.25      868.26    188.49 o 
  -1  17   2      174.56      248.11    112.20 o 
   0  17   2      991.07     1137.69    142.12 o 
   1  17   2      145.58      174.69     96.77 o 
   2  17   2      825.95      999.95    138.18 o 
   3  17   2      260.41      208.02    122.93 o 
   4  17   2       92.84       82.25    108.13 o 
   5  17   2        4.01       86.38     76.14 o 
  -4  18   2     1740.50     2004.07    278.82 o 
  -3  18   2      430.75      197.77    132.55 o 
  -2  18   2     4775.83     5319.24    398.86 o 
  -1  18   2        1.77      -89.53     89.53 o 
   0  18   2        2.99       58.82     99.72 o 
   1  18   2      150.05      210.13    103.46 o 
   2  18   2     1205.12     1325.81    221.02 o 
   3  18   2       15.59      309.55    133.39 o 
   4  18   2     2051.13     2123.69    283.25 o 
  -3  19   2       75.21      110.63    133.33 o 
  -2  19   2       80.27       50.45    145.48 o 
  -1  19   2        7.16        1.04    140.71 o 
   0  19   2      703.79      790.42    193.07 o 
   1  19   2        1.61      206.77    113.86 o 
   2  19   2      623.83      608.20    184.55 o 
   3  19   2        3.45      104.89    117.72 o 
 -12   1   3       54.43      -11.22     57.03 o 
 -11   1   3     7198.22     7111.77    253.24 o 
 -10   1   3     2326.40     2346.19    121.65 o 
  -9   1   3      984.59      896.16     84.71 o 
  -8   1   3      335.41      357.80     44.43 o 
  -7   1   3      638.89      674.74     53.21 o 
  -6   1   3     4157.68     4028.24    152.51 o 
  -5   1   3     2548.71     2620.78     81.44 o 
  -4   1   3     2752.28     2767.08     78.21 o 
  -3   1   3    25208.54    25755.34    417.25 o 
  -2   1   3     2147.76     2177.50     46.37 o 
  -1   1   3    50479.75    51910.69    805.61 o 
   0   1   3       29.44       14.71      4.39 o 
   1   1   3    11528.08    11623.58    183.13 o 
   2   1   3      190.84      188.17     14.33 o 
   3   1   3    26478.37    28868.41    433.83 o 
   4   1   3     6441.15     6914.10    143.45 o 
   5   1   3     7077.04     7149.05    154.27 o 
   6   1   3       84.02       80.97     23.56 o 
   7   1   3     1968.84     2277.49     84.17 o 
   8   1   3      280.45      191.89     39.28 o 
   9   1   3     7943.14     7868.40    196.47 o 
  10   1   3      203.96      224.95     65.27 o 
  11   1   3      204.69      270.01     90.88 o 
  12   1   3      620.52      837.14    123.98 o 
 -12   2   3      282.32      235.85     77.90 o 
 -11   2   3      144.23       52.96     57.02 o 
 -10   2   3     1735.62     1889.45    118.32 o 
  -9   2   3      342.45      233.11     48.99 o 
  -8   2   3      238.10      205.66     38.20 o 
  -7   2   3     2961.08     3101.35     97.26 o 
  -6   2   3      824.23      944.74     56.28 o 
  -5   2   3     9752.86     8846.56    197.22 o 
  -4   2   3       28.80       -2.04     12.63 o 
  -3   2   3     2864.92     2872.75     67.46 o 
  -2   2   3       46.96       10.72      7.98 o 
  -1   2   3    14528.52    15068.32    194.98 o 
   0   2   3     2246.90     2230.56     40.56 o 
   1   2   3      430.52      423.89     12.58 o 
   2   2   3        5.82        0.42      7.42 o 
   3   2   3    61643.17    62545.01    970.29 o 
   4   2   3     7103.19     7327.34    150.58 o 
   5   2   3       89.38      153.99     26.34 o 
   6   2   3        2.00      -14.13     15.72 o 
   7   2   3     3826.79     3713.61    110.28 o 
   8   2   3       66.01       46.52     29.03 o 
   9   2   3     4449.00     4107.19    144.39 o 
  10   2   3       75.28       65.05     48.49 o 
  11   2   3     1858.07     1548.66    202.05 o 
  12   2   3     2550.84     2374.18    226.18 o 
 -12   3   3      428.72      263.47    101.64 o 
 -11   3   3        9.59      -32.99     60.01 o 
 -10   3   3      249.78      390.33     61.79 o 
  -9   3   3      668.76      491.32     63.31 o 
  -8   3   3        7.56      -42.84     63.37 o 
  -7   3   3      136.96      110.11     37.44 o 
  -6   3   3      457.54      466.73     38.88 o 
  -5   3   3      805.22      741.59     41.39 o 
  -4   3   3      269.18      302.17     29.47 o 
  -3   3   3     5712.96     5951.95     98.68 o 
  -2   3   3     1869.19     1844.26     39.77 o 
  -1   3   3      194.08      252.30     10.23 o 
   0   3   3    17989.28    17811.35    245.61 o 
   1   3   3    12559.90    12489.01    174.57 o 
   2   3   3        5.11       -6.31      6.31 o 
   3   3   3      241.61      252.42     19.98 o 
   4   3   3     1953.40     2092.14     58.44 o 
   5   3   3     1036.58     1137.99     54.75 o 
   6   3   3     2187.13     1967.45     74.00 o 
   7   3   3     1429.48     1556.35     75.20 o 
   8   3   3     1857.57     1683.08    107.71 o 
   9   3   3      739.58      866.01     84.89 o 
  10   3   3      248.87      188.93     62.59 o 
  11   3   3        8.30      -43.18     51.31 o 
  12   3   3      210.60      527.45    106.04 o 
 -12   4   3        6.98       22.25     61.21 o 
 -11   4   3        5.53      -13.51     59.57 o 
 -10   4   3     1528.31     1592.63     99.96 o 
  -9   4   3      631.22      508.16     54.75 o 
  -8   4   3     4585.05     4580.29    138.48 o 
  -7   4   3     4044.07     4177.72    116.39 o 
  -6   4   3      594.25      605.71     63.13 o 
  -5   4   3     6545.04     6429.10    122.60 o 
  -4   4   3     6418.13     6857.32    122.99 o 
  -3   4   3      794.53      758.73     29.37 o 
  -2   4   3     1779.04     1848.44     35.94 o 
  -1   4   3     5554.12     6046.84    137.67 o 
   0   4   3    78593.41    80792.21   1076.20 o 
   1   4   3     5979.21     5920.42    111.04 o 
   2   4   3      504.73      512.23     19.61 o 
   3   4   3    10756.77    10759.55    202.18 o 
   4   4   3      163.92      196.79     23.72 o 
   5   4   3     1449.01     1392.50    112.74 o 
   6   4   3      471.25      454.50     44.45 o 
   7   4   3     2773.38     2884.49    156.19 o 
   8   4   3      160.42       85.77     33.83 o 
   9   4   3     5569.18     5457.54    198.82 o 
  10   4   3       28.80      113.32     49.56 o 
  11   4   3     1700.77     1716.62    157.60 o 
  12   4   3     1144.64      811.95    121.12 o 
 -12   5   3      148.68      127.40    126.84 o 
 -11   5   3      631.46      652.21     99.03 o 
 -10   5   3      888.14      924.88     82.57 o 
  -9   5   3     7700.92     7599.67    184.34 o 
  -8   5   3     4782.52     4666.75    128.62 o 
  -7   5   3    12700.39    12836.16    250.04 o 
  -6   5   3      352.73      405.93     36.24 o 
  -5   5   3       11.21        9.42     15.59 o 
  -4   5   3      510.70      473.97     28.48 o 
  -3   5   3     1403.96     1526.85     41.63 o 
  -2   5   3    16458.76    16697.37    223.51 o 
  -1   5   3     4347.98     4379.70     70.87 o 
   0   5   3    47695.49    48564.77    665.74 o 
   1   5   3     7450.90     8169.60    138.91 o 
   2   5   3      775.26      778.33     29.19 o 
   3   5   3     4186.13     4397.06     95.82 o 
   4   5   3     1198.25     1477.08     51.74 o 
   5   5   3       12.61       24.76     19.56 o 
   6   5   3     2223.35     2226.46     84.93 o 
   7   5   3      341.59      369.87     44.56 o 
   8   5   3     6490.07     6385.04    184.08 o 
   9   5   3     3793.22     3537.42    156.36 o 
  10   5   3       51.43      -20.23     53.04 o 
  11   5   3     1279.93     1364.32    144.70 o 
  12   5   3       85.44      233.86     89.00 o 
 -12   6   3        2.19       -8.16    100.93 o 
 -11   6   3      481.50      625.72    141.49 o 
 -10   6   3     2987.96     2988.94    135.00 o 
  -9   6   3     2806.35     2798.70    132.55 o 
  -8   6   3     3503.64     3525.66    118.39 o 
  -7   6   3    13922.62    13905.07    267.72 o 
  -6   6   3     9258.45     9721.50    177.94 o 
  -5   6   3     6219.69     6224.18    129.98 o 
  -4   6   3      953.70     1078.40     40.12 o 
  -3   6   3     2990.81     2803.67     55.39 o 
  -2   6   3        5.26        0.68     10.01 o 
  -1   6   3    11307.90    11467.02    157.30 o 
   0   6   3      394.96      465.97     22.81 o 
   1   6   3    48646.11    49575.98    703.73 o 
   2   6   3      416.79      352.39     26.88 o 
   3   6   3     1461.32     1530.94     48.15 o 
   4   6   3       58.98       59.20     18.95 o 
   5   6   3     1611.73     1492.42     73.69 o 
   6   6   3      834.08      780.01     55.63 o 
   7   6   3       16.74       17.58     25.73 o 
   8   6   3     1191.42     1301.47    113.98 o 
   9   6   3     4382.52     4377.30    492.19 o 
  10   6   3       44.59       -9.80     97.03 o 
  11   6   3       34.45       23.77     48.46 o 
  12   6   3        1.00      -33.12    103.17 o 
 -12   7   3      829.13      892.94    178.94 o 
 -11   7   3     2068.38     2291.48    178.90 o 
 -10   7   3     2009.30     1995.96    157.89 o 
  -9   7   3        0.00      112.94     54.45 o 
  -8   7   3     2101.13     2441.91    115.16 o 
  -7   7   3     3260.25     3470.06    113.95 o 
  -6   7   3      751.51      770.20     55.03 o 
  -5   7   3      402.88      398.08     48.00 o 
  -4   7   3     5988.03     6052.34    114.54 o 
  -3   7   3     1677.57     1736.72     46.49 o 
  -2   7   3     6753.51     6560.22    123.93 o 
  -1   7   3      583.77      516.18     21.91 o 
   0   7   3    12682.64    12643.57    177.12 o 
   1   7   3      743.53      709.93     32.17 o 
   2   7   3       63.75       82.25     15.25 o 
   3   7   3     2409.44     2532.58     60.82 o 
   4   7   3      607.06      587.08     30.97 o 
   5   7   3      778.31      724.80     50.06 o 
   6   7   3     2859.54     2845.65     99.37 o 
   7   7   3      141.40      155.47     40.36 o 
   8   7   3     4174.33     4399.33    171.76 o 
   9   7   3      294.74      346.43     65.49 o 
  10   7   3      204.52      155.55     57.12 o 
  11   7   3        5.13      -16.29     60.68 o 
 -11   8   3      750.82      835.98    117.23 o 
 -10   8   3      534.67      558.12    100.51 o 
  -9   8   3     2079.02     2021.73    154.18 o 
  -8   8   3     1556.76     1516.67    112.11 o 
  -7   8   3      122.44      116.67     45.39 o 
  -6   8   3    11682.41    12122.95    315.96 o 
  -5   8   3      283.93      233.43     31.15 o 
  -4   8   3     8557.41     9054.76    169.83 o 
  -3   8   3      873.20      884.47     33.26 o 
  -2   8   3     2032.55     2294.10     66.42 o 
  -1   8   3       65.32       66.26     12.19 o 
   0   8   3    30285.60    29459.53    414.54 o 
   1   8   3        0.78        3.41     13.55 o 
   2   8   3    18532.18    19526.29    309.83 o 
   3   8   3      136.25       85.00     27.15 o 
   4   8   3     1656.53     1500.50     61.65 o 
   5   8   3      813.75      777.65     62.56 o 
   6   8   3     1471.46     1463.63     74.98 o 
   7   8   3     1521.47     1539.03     92.62 o 
   8   8   3     1508.82     1431.87    121.09 o 
   9   8   3       56.09        5.35     58.23 o 
  10   8   3      765.57      829.12    120.90 o 
  11   8   3       59.35       12.32     67.28 o 
 -11   9   3        5.08       67.51     58.77 o 
 -10   9   3      286.39      204.59     88.02 o 
  -9   9   3      271.06      227.54    105.71 o 
  -8   9   3      827.88      775.54     87.18 o 
  -7   9   3      461.77      458.63    119.44 o 
  -6   9   3     5317.82     5322.15    181.31 o 
  -5   9   3        0.76       22.55     30.43 o 
  -4   9   3     4876.41     4859.37    133.98 o 
  -3   9   3        0.67       16.69     22.26 o 
  -2   9   3     1426.42     1626.57     74.06 o 
  -1   9   3      207.90      222.09     17.22 o 
   0   9   3     1853.95     1919.63     49.98 o 
   1   9   3       35.83       41.27     20.85 o 
   2   9   3     5601.68     5545.98     96.60 o 
   3   9   3       12.01      -11.94     16.87 o 
   4   9   3       95.70       83.68     24.68 o 
   5   9   3       37.07      -12.39     23.71 o 
   6   9   3      174.42      178.72     41.96 o 
   7   9   3        9.08       53.14     59.64 o 
   8   9   3      192.13      239.16     76.06 o 
   9   9   3       58.26      116.22     85.26 o 
  10   9   3       81.70       96.77     70.10 o 
  11   9   3      419.81      257.71     92.41 o 
 -11  10   3      216.01       61.00     71.79 o 
 -10  10   3     1026.77     1106.47    130.67 o 
  -9  10   3      388.43      323.66     84.27 o 
  -8  10   3     2618.99     2668.02    181.97 o 
  -7  10   3      578.02      565.45     74.66 o 
  -6  10   3      401.60      404.03     91.91 o 
  -5  10   3       16.96      -24.21     24.21 o 
  -4  10   3     8648.25     9003.50    211.29 o 
  -3  10   3        1.51      -25.85     25.85 o 
  -2  10   3      243.21      257.34     35.51 o 
  -1  10   3      227.93      205.36     19.52 o 
   0  10   3     2777.92     2782.60     69.68 o 
   1  10   3       69.24       36.95     22.85 o 
   2  10   3     3257.36     3408.96     75.24 o 
   3  10   3       53.52       39.90     37.81 o 
   4  10   3     1956.28     1861.61     95.43 o 
   5  10   3       76.74       45.72     34.46 o 
   6  10   3     6435.27     6689.69    213.38 o 
   7  10   3     1039.77     1150.57    100.58 o 
   8  10   3      290.03      359.00     79.41 o 
   9  10   3       45.74      184.36     76.07 o 
  10  10   3     1794.02     1946.42    192.14 o 
  11  10   3      244.14      277.29     99.03 o 
 -10  11   3      626.66      679.41    116.08 o 
  -9  11   3      122.37       64.56     67.71 o 
  -8  11   3      160.80       91.74     68.73 o 
  -7  11   3       61.06       59.64     45.53 o 
  -6  11   3     1658.87     1423.35    102.03 o 
  -5  11   3      133.29      110.64     62.64 o 
  -4  11   3     1280.58     1433.14     89.64 o 
  -3  11   3      826.15      940.80     70.47 o 
  -2  11   3     2876.22     2865.90     96.10 o 
  -1  11   3      281.38      245.38     54.63 o 
   0  11   3      333.68      300.90     42.49 o 
   1  11   3      112.05      137.59     29.28 o 
   2  11   3     2871.80     2846.58    102.79 o 
   3  11   3       36.18       86.60     28.72 o 
   4  11   3     1181.59     1255.08     84.31 o 
   5  11   3      111.47       28.09     35.43 o 
   6  11   3     3714.34     3910.74    157.51 o 
   7  11   3        6.85       50.78     44.20 o 
   8  11   3        6.14      -50.98     50.98 o 
   9  11   3       73.77       25.41     75.71 o 
  10  11   3     1026.82      989.16    131.89 o 
 -10  12   3      984.02      996.77    149.96 o 
  -9  12   3      338.44      144.15     80.65 o 
  -8  12   3     1707.71     2111.73    161.26 o 
  -7  12   3        8.32       49.91     42.88 o 
  -6  12   3      318.38      281.60     60.44 o 
  -5  12   3      148.58       54.97     86.71 o 
  -4  12   3     4512.19     4486.11    157.84 o 
  -3  12   3     3911.60     4107.51    141.98 o 
  -2  12   3      327.08      327.96     74.96 o 
  -1  12   3      134.28       97.54     38.06 o 
   0  12   3       41.70       16.57     60.54 o 
   1  12   3      589.29      600.09     70.29 o 
   2  12   3     3525.84     3656.59    112.90 o 
   3  12   3     1027.06     1178.39    119.99 o 
   4  12   3     1199.89     1471.06    137.94 o 
   5  12   3       48.05       96.67     43.11 o 
   6  12   3      722.23      810.62     89.60 o 
   7  12   3      137.30      174.45     51.56 o 
   8  12   3      759.11      690.26    102.09 o 
   9  12   3      115.83      108.10     83.81 o 
  10  12   3     1905.61     2215.36    238.62 o 
  -9  13   3       97.11      283.11    108.42 o 
  -8  13   3     1294.96     1283.72    137.20 o 
  -7  13   3        1.36      -52.38     52.38 o 
  -6  13   3        9.57      -54.99     56.00 o 
  -5  13   3      695.26      787.92    162.32 o 
  -4  13   3    16829.22    15803.15    531.18 o 
  -3  13   3     7251.59     7503.79    242.05 o 
  -2  13   3    17098.12    17127.90    452.41 o 
  -1  13   3      224.40      234.93     60.89 o 
   0  13   3     1978.34     1866.79     93.27 o 
   1  13   3       35.47       20.30     39.39 o 
   2  13   3      958.28      743.36     79.39 o 
   3  13   3        0.63       47.72     93.24 o 
   4  13   3     8142.96     8180.05    333.83 o 
   5  13   3      924.04      457.96    122.27 o 
   6  13   3     5553.08     5933.44    615.34 o 
   7  13   3     1064.44     1059.46    175.78 o 
   8  13   3       94.45        9.33     58.90 o 
   9  13   3      220.30      265.02     87.46 o 
  -8  14   3      493.72      688.75    144.78 o 
  -7  14   3      191.21      243.02     96.94 o 
  -6  14   3      330.35      131.05     72.16 o 
  -5  14   3     1434.38     1527.62    144.72 o 
  -4  14   3      151.70      183.76     88.42 o 
  -3  14   3     2705.09     2824.44    144.74 o 
  -2  14   3      936.12      927.00     90.34 o 
  -1  14   3      835.79     1016.98     76.64 o 
   0  14   3      119.58      126.91     76.85 o 
   1  14   3      759.39      720.93     67.15 o 
   2  14   3       31.00        4.06     61.06 o 
   3  14   3     6370.20     6608.12    228.96 o 
   4  14   3       17.07      152.84     72.97 o 
   5  14   3     2126.47     1226.63    180.08 o 
   6  14   3       78.53      147.83     92.95 o 
   7  14   3       84.25      117.73     80.38 o 
   8  14   3      682.47      785.10    153.10 o 
  -8  15   3      226.30      392.71    127.91 o 
  -7  15   3      337.04      418.31    125.09 o 
  -6  15   3      282.35      261.31    107.83 o 
  -5  15   3       19.58       25.15     76.89 o 
  -4  15   3     1436.21     1715.80    229.57 o 
  -3  15   3        2.97       -0.56     84.30 o 
  -2  15   3     3249.41     3091.75    279.28 o 
  -1  15   3      212.64      119.40     60.47 o 
   0  15   3        7.85       -5.70     67.40 o 
   1  15   3       20.11       -8.06     66.25 o 
   2  15   3     2205.38     2013.47    265.73 o 
   3  15   3      359.94      296.34    157.42 o 
   4  15   3      203.67       98.04     98.02 o 
   5  15   3     2249.70     1708.69    229.61 o 
   6  15   3     2108.47     1816.83    249.07 o 
   7  15   3       36.06      284.72     95.90 o 
  -7  16   3       41.47      225.35     79.62 o 
  -6  16   3      155.53       16.51     68.53 o 
  -5  16   3      367.16      469.68    136.48 o 
  -4  16   3        8.84        0.34     95.64 o 
  -3  16   3      415.21      663.35    163.62 o 
  -2  16   3      176.70      179.10    115.30 o 
  -1  16   3       11.94        2.04     74.88 o 
   0  16   3      605.92      615.39    108.90 o 
   1  16   3       18.60       75.30     79.34 o 
   2  16   3       63.22       81.22     83.73 o 
   3  16   3     2423.70     2217.53    187.24 o 
   4  16   3      131.15       51.10     89.75 o 
   5  16   3      833.92      649.19    160.71 o 
   6  16   3       43.17      207.78     71.09 o 
  -6  17   3      128.11      275.44    105.35 o 
  -4  17   3        3.91      -14.57    104.18 o 
  -3  17   3      187.29      167.45    128.29 o 
  -2  17   3      361.00      238.04    131.13 o 
  -1  17   3     1874.79     1955.21    177.27 o 
   0  17   3       14.67       23.06     86.27 o 
   1  17   3     1885.70     1940.35    180.21 o 
   2  17   3       11.42      -95.42    111.35 o 
   3  17   3     1163.66     1175.06    203.04 o 
   4  17   3       15.12       29.96     90.58 o 
   5  17   3     1690.54     1350.06    225.83 o 
  -4  18   3        2.43      199.65    133.56 o 
  -3  18   3      757.33      992.65    208.58 o 
  -2  18   3        0.28       72.96    123.78 o 
  -1  18   3      410.56      473.22    175.07 o 
   0  18   3        2.83      -61.07     92.97 o 
   1  18   3     2998.64     3296.97    466.25 o 
   2  18   3       88.01       58.76     90.57 o 
   3  18   3        9.07      138.26    110.82 o 
   4  18   3        4.82       13.94    102.85 o 
  -3  19   3    10304.49    11240.91    661.54 o 
  -2  19   3      100.07      234.66    146.66 o 
  -1  19   3     6627.93     6945.83    487.20 o 
   0  19   3        0.19      -23.28    104.40 o 
   1  19   3     1032.10     1024.62    215.44 o 
   2  19   3        3.94       37.16    128.68 o 
   3  19   3      569.43      510.32    166.92 o 
 -12   0   4     1567.42     1608.59    199.27 o 
 -11   0   4     2684.08     2887.70    250.92 o 
 -10   0   4    17298.11    17836.79    542.79 o 
  -9   0   4       54.03       28.46     49.40 o 
  -8   0   4     2340.43     2465.59    149.26 o 
  -7   0   4     3438.82     3242.25    305.25 o 
  -6   0   4    28421.31    28314.07    898.13 o 
  -5   0   4     4172.76     4074.43    137.95 o 
  -4   0   4    33354.35    33439.88    804.66 o 
  -3   0   4      479.64      435.40     35.94 o 
  -2   0   4   102823.50   111821.31   2280.72 o 
  -1   0   4      266.13      286.27     14.07 o 
   0   0   4   112699.12   102418.66   3514.64 o 
   1   0   4      385.26      415.63     33.33 o 
   2   0   4   120851.10   124469.22   2530.89 o 
   3   0   4       25.99        3.98     19.20 o 
   4   0   4    52752.28    51785.84   1234.20 o 
   5   0   4     6008.36     5949.96    190.84 o 
   6   0   4     9471.48     9336.37    279.92 o 
   7   0   4      285.93      207.51     47.44 o 
   8   0   4    11718.06    11292.81    349.42 o 
   9   0   4      287.29      278.77     65.36 o 
  10   0   4     1195.62     1293.56    123.85 o 
  11   0   4      736.87      662.94    172.84 o 
  12   0   4       98.98      194.75    136.21 o 
 -12   1   4      112.46       20.68     56.69 o 
 -11   1   4      213.98      275.61     79.45 o 
 -10   1   4     1768.35     1772.27    106.72 o 
  -9   1   4      473.94      533.27     61.43 o 
  -8   1   4      669.46      558.68     55.33 o 
  -7   1   4      882.90      816.56     79.67 o 
  -6   1   4     4902.82     4497.69    124.79 o 
  -5   1   4     1494.93     1370.02     65.16 o 
  -4   1   4     2372.34     1982.06     57.93 o 
  -3   1   4        4.25       -9.92      9.92 o 
  -2   1   4      692.96      804.20     20.85 o 
  -1   1   4     2107.56     1944.98     38.86 o 
   0   1   4      702.86      757.01     17.86 o 
   1   1   4      671.95      603.97     17.09 o 
   2   1   4   120019.84   121396.78   1748.21 o 
   3   1   4     1148.15     1099.67     34.40 o 
   4   1   4    70063.84    74568.77   1241.31 o 
   5   1   4       47.75       42.54     18.07 o 
   6   1   4      238.03      179.49     29.07 o 
   7   1   4      550.45      568.15     50.64 o 
   8   1   4      118.30       57.54     31.58 o 
   9   1   4      554.40      409.39     50.85 o 
  10   1   4      988.66      851.40    104.95 o 
  11   1   4        0.13       90.36     69.80 o 
  12   1   4     1364.14     1641.64    162.84 o 
 -12   2   4      204.61      104.64     73.23 o 
 -11   2   4      173.19      116.44     60.06 o 
 -10   2   4      194.30      207.83     54.59 o 
  -9   2   4       31.08        7.23     32.18 o 
  -8   2   4       26.08       34.64     30.59 o 
  -7   2   4       33.03       14.33     23.02 o 
  -6   2   4     2003.29     1800.56     68.00 o 
  -5   2   4     1894.24     1718.10     59.15 o 
  -4   2   4       85.86      112.90     17.65 o 
  -3   2   4      773.31      771.66     31.50 o 
  -2   2   4     2206.76     2376.88     42.28 o 
  -1   2   4       15.61       19.51      6.33 o 
   0   2   4    57315.76    56643.21    888.00 o 
   1   2   4     3504.94     3596.77     54.08 o 
   2   2   4    30653.07    31130.30    454.27 o 
   3   2   4     2993.01     3001.45     67.83 o 
   4   2   4     6069.35     5848.97    127.09 o 
   5   2   4       25.20       56.51     20.44 o 
   6   2   4      225.60      235.56     31.59 o 
   7   2   4     1825.68     1846.30     81.85 o 
   8   2   4     3795.10     4074.55    124.06 o 
   9   2   4      937.01     1003.25     72.90 o 
  10   2   4     4257.42     4032.47    285.61 o 
  11   2   4      196.68      102.38     71.02 o 
  12   2   4     1419.31     1305.01    147.77 o 
 -12   3   4      143.63      118.92     70.99 o 
 -11   3   4      840.85      871.56    104.58 o 
 -10   3   4     5617.82     5754.74    175.34 o 
  -9   3   4      154.62       86.30     30.59 o 
  -8   3   4       60.75       38.29     30.62 o 
  -7   3   4      324.58      317.19     37.01 o 
  -6   3   4    11768.83    11272.08    228.62 o 
  -5   3   4     1057.98      935.93     46.19 o 
  -4   3   4      880.61     1049.62     37.03 o 
  -3   3   4     1507.33     1514.13     39.69 o 
  -2   3   4     1276.50     1370.91     28.62 o 
  -1   3   4       31.32       61.62      9.60 o 
   0   3   4    94946.42    95480.05   1556.84 o 
   1   3   4       61.32       65.83      9.41 o 
   2   3   4     2813.02     2985.38     53.28 o 
   3   3   4     1184.88     1281.46     40.32 o 
   4   3   4    28137.97    29899.05    484.13 o 
   5   3   4      448.06      454.94     36.17 o 
   6   3   4       71.36       30.41     18.99 o 
   7   3   4     1201.55     1192.72     66.51 o 
   8   3   4     5699.06     5546.36    165.67 o 
   9   3   4     1813.69     1909.21    108.26 o 
  10   3   4      283.09      150.85     63.97 o 
  11   3   4      125.55       92.42     93.17 o 
  12   3   4      334.28      387.77     97.48 o 
 -12   4   4      237.78      208.22     81.46 o 
 -11   4   4      552.46      449.98     95.62 o 
 -10   4   4      888.25      990.19     74.40 o 
  -9   4   4        8.29       56.33     30.81 o 
  -8   4   4     6995.79     6854.92    163.32 o 
  -7   4   4      798.28      894.40     55.45 o 
  -6   4   4     5855.95     5857.73    119.98 o 
  -5   4   4     9765.67     9650.84    168.69 o 
  -4   4   4     1499.30     1497.44     43.97 o 
  -3   4   4       87.78       48.09     12.59 o 
  -2   4   4    20314.56    21647.28    248.17 o 
  -1   4   4     1589.03     1446.84     28.18 o 
   0   4   4    95661.41    98194.40   1230.40 o 
   1   4   4     1139.77     1065.52     27.83 o 
   2   4   4     5637.04     5964.49    100.10 o 
   3   4   4     8050.19     7932.16    139.21 o 
   4   4   4    20888.19    20285.13    338.72 o 
   5   4   4     3565.81     3265.76     90.99 o 
   6   4   4      208.68      192.43     32.64 o 
   7   4   4     2379.70     2516.23     99.13 o 
   8   4   4      203.39      274.16     43.72 o 
   9   4   4     2112.61     2021.84    128.63 o 
  10   4   4     2443.64     2499.98    169.57 o 
  11   4   4       26.23       23.22     62.01 o 
  12   4   4      385.59      228.12     86.54 o 
 -12   5   4      526.29      566.66    128.27 o 
 -11   5   4       27.02        1.06     66.77 o 
 -10   5   4     1160.28     1236.04     88.46 o 
  -9   5   4     2424.86     2477.93     96.21 o 
  -8   5   4     3651.01     3724.59    113.29 o 
  -7   5   4      474.74      375.92     39.69 o 
  -6   5   4    25598.24    25594.61    402.48 o 
  -5   5   4     2281.94     2181.82     59.97 o 
  -4   5   4     3209.51     3198.62     70.89 o 
  -3   5   4      328.54      273.83     20.22 o 
  -2   5   4     5476.59     5468.42     80.26 o 
  -1   5   4     5506.54     5555.56     87.15 o 
   0   5   4     8101.63     8182.78    123.90 o 
   1   5   4     8077.26     8268.80    131.00 o 
   2   5   4    15515.22    14987.99    249.03 o 
   3   5   4     1292.24     1562.78     47.13 o 
   4   5   4     6370.11     6047.73    131.67 o 
   5   5   4       43.10       29.27     20.10 o 
   6   5   4     1090.09     1099.53     65.97 o 
   7   5   4       66.30       38.44     32.69 o 
   8   5   4      361.00      349.82     49.05 o 
   9   5   4      872.20      835.16     99.62 o 
  10   5   4       44.69       37.65     62.57 o 
  11   5   4      365.18      338.72     89.61 o 
  12   5   4       10.85       23.26     75.75 o 
 -12   6   4     1211.44     1215.83    193.88 o 
 -11   6   4        6.25       -8.53     79.83 o 
 -10   6   4      498.55      455.62     64.52 o 
  -9   6   4    12994.14    13117.85    288.97 o 
  -8   6   4     4426.10     4617.15    129.34 o 
  -7   6   4    17964.11    18824.81    342.76 o 
  -6   6   4     5468.08     5446.93    128.32 o 
  -5   6   4      304.88      293.77     30.01 o 
  -4   6   4      120.27      189.49     20.90 o 
  -3   6   4     3825.05     4124.44     73.53 o 
  -2   6   4     3053.22     2853.52     58.55 o 
  -1   6   4    19268.79    19146.90    267.04 o 
   0   6   4      123.51      143.92     17.97 o 
   1   6   4   100787.19   100272.41   1405.22 o 
   2   6   4       54.83       42.48     14.99 o 
   3   6   4      923.56     1053.19     37.96 o 
   4   6   4      453.27      483.57     51.86 o 
   5   6   4     2841.69     2673.03     89.04 o 
   6   6   4       61.59       26.29     22.57 o 
   7   6   4      107.83       76.15     31.71 o 
   8   6   4        0.61       11.42     40.30 o 
   9   6   4     5677.62     5410.43    269.26 o 
  10   6   4      317.41      359.46     86.97 o 
  11   6   4      262.16      365.77     71.81 o 
  12   6   4       12.86       39.12     56.73 o 
 -12   7   4      956.29     1014.54    190.15 o 
 -11   7   4     2045.68     1916.88    158.52 o 
 -10   7   4      166.02      318.01     77.79 o 
  -9   7   4     7318.67     7152.58    273.25 o 
  -8   7   4        3.70       74.22     35.60 o 
  -7   7   4     7970.30     8258.02    196.75 o 
  -6   7   4       35.19       41.37     27.94 o 
  -5   7   4    22223.08    21806.08    365.74 o 
  -4   7   4     1674.88     1713.84     64.09 o 
  -3   7   4     4358.28     4586.90     89.09 o 
  -2   7   4       85.64       73.36     13.88 o 
  -1   7   4      992.66      836.08     26.44 o 
   0   7   4     1018.36     1133.70     35.80 o 
   1   7   4     6106.86     6938.94    118.04 o 
   2   7   4      219.28      196.52     15.61 o 
   3   7   4    41505.96    41846.94    665.75 o 
   4   7   4      131.01      133.37     23.34 o 
   5   7   4     1661.12     1564.22     87.63 o 
   6   7   4     1757.41     1768.34     80.95 o 
   7   7   4     1467.47     1504.89    120.77 o 
   8   7   4      439.84      519.68     70.93 o 
   9   7   4       27.82        3.70     50.54 o 
  10   7   4      276.48      394.15     74.62 o 
  11   7   4     2093.86     2247.56    181.16 o 
 -11   8   4      868.54      722.04    142.05 o 
 -10   8   4       14.37       53.01     59.13 o 
  -9   8   4     4532.45     4410.79    209.90 o 
  -8   8   4        1.35       41.91    118.44 o 
  -7   8   4      829.22      962.49     86.60 o 
  -6   8   4      811.66      700.69     87.53 o 
  -5   8   4    13394.04    13015.89    258.52 o 
  -4   8   4      246.02      279.99     27.36 o 
  -3   8   4      165.82      201.35     17.82 o 
  -2   8   4      262.42      291.91     24.15 o 
  -1   8   4      536.20      439.88     26.46 o 
   0   8   4     2468.95     2417.39     68.67 o 
   1   8   4    24390.36    23960.82    355.59 o 
   2   8   4     1272.12     1347.58     36.49 o 
   3   8   4     1954.10     1963.69     64.26 o 
   4   8   4     1011.66      930.30     84.18 o 
   5   8   4       30.73        7.93     22.12 o 
   6   8   4       39.23       22.62     25.86 o 
   7   8   4     2455.95     2346.32    107.51 o 
   8   8   4        1.50      -19.90     33.25 o 
   9   8   4      265.54      205.38     72.41 o 
  10   8   4     1123.61     1043.87    123.52 o 
  11   8   4     1485.25     1345.00    147.48 o 
 -11   9   4      397.31      528.44    157.24 o 
 -10   9   4        8.01       45.34     67.68 o 
  -9   9   4      278.90      167.23     68.60 o 
  -8   9   4     1426.56     1256.90    107.53 o 
  -7   9   4      547.26      602.53     72.75 o 
  -6   9   4     1305.69     1389.92     97.39 o 
  -5   9   4     5043.01     5052.30    167.87 o 
  -4   9   4       11.25      -18.68     21.28 o 
  -3   9   4    10391.07    10919.69    235.22 o 
  -2   9   4       37.20       43.58     25.82 o 
  -1   9   4     7660.90     7574.40    111.51 o 
   0   9   4      118.08      100.69     20.23 o 
   1   9   4      511.79      499.61     36.71 o 
   2   9   4       18.03       16.99     14.49 o 
   3   9   4     4144.48     4275.28    105.00 o 
   4   9   4       64.76       95.50     25.05 o 
   5   9   4     2159.99     2276.07    108.09 o 
   6   9   4       78.48        0.49     40.36 o 
   7   9   4     7660.98     7830.21    244.59 o 
   8   9   4      141.41      118.33     51.58 o 
   9   9   4     1170.79     1035.09    120.04 o 
  10   9   4      509.09      434.20    127.47 o 
  11   9   4      358.17      469.42    104.61 o 
 -11  10   4      304.10      212.06     77.75 o 
 -10  10   4       56.70      -46.17     77.50 o 
  -9  10   4     1643.27     1927.76    229.32 o 
  -8  10   4     1788.24     2005.05    158.43 o 
  -7  10   4      447.70      290.27     64.77 o 
  -6  10   4      569.54      573.23     70.01 o 
  -5  10   4        7.33      -17.60     29.75 o 
  -4  10   4      843.65      866.36     68.67 o 
  -3  10   4      180.64      225.80     54.29 o 
  -2  10   4      764.35      766.24     75.25 o 
  -1  10   4      169.04      191.03     19.33 o 
   0  10   4       54.31       45.76     18.87 o 
   1  10   4     1885.96     2046.32     66.07 o 
   2  10   4      403.68      428.31     28.14 o 
   3  10   4     5780.11     5686.90    147.38 o 
   4  10   4      306.71      375.25     51.73 o 
   5  10   4      636.02      647.19     98.52 o 
   6  10   4      613.73      569.25     61.71 o 
   7  10   4     2730.00     2484.94    141.45 o 
   8  10   4       64.96        3.95     54.16 o 
   9  10   4      164.16      131.39     71.80 o 
  10  10   4       10.42      -27.85     64.58 o 
  11  10   4        2.38      177.64    281.05 o 
 -10  11   4      352.50      462.31    107.48 o 
  -9  11   4     1939.18     1896.39    159.59 o 
  -8  11   4     1891.31     1884.38    150.08 o 
  -7  11   4     1144.24     1112.68    100.70 o 
  -6  11   4       99.25      111.15     46.17 o 
  -5  11   4     4402.58     4590.44    189.98 o 
  -4  11   4      245.12      245.62     48.99 o 
  -3  11   4    29335.54    30422.54    672.42 o 
  -2  11   4       50.86       44.76     38.31 o 
  -1  11   4       32.39      -37.14     51.29 o 
   0  11   4       39.62       21.95     31.30 o 
   1  11   4      873.74      856.98     53.58 o 
   2  11   4      442.81      377.39     32.21 o 
   3  11   4     1443.40     1527.32     75.31 o 
   4  11   4       32.12       28.11     31.18 o 
   5  11   4    13271.48    13404.88    303.53 o 
   6  11   4      578.66      719.80     76.84 o 
   7  11   4     1653.01     1641.38    116.16 o 
   8  11   4       10.24       77.57     62.26 o 
   9  11   4       73.28       14.52     62.00 o 
  10  11   4      304.83      296.08     89.31 o 
 -10  12   4       76.79      112.11     80.52 o 
  -9  12   4       50.48       26.34     69.21 o 
  -8  12   4     1082.27     1068.29    121.96 o 
  -7  12   4     2967.45     3173.11    154.68 o 
  -6  12   4       86.63       19.32     43.27 o 
  -5  12   4     3343.65     3445.06    168.27 o 
  -4  12   4     2011.89     2116.21    111.76 o 
  -3  12   4     2515.93     2747.60    132.28 o 
  -2  12   4     2873.13     2922.16    281.02 o 
  -1  12   4      296.90      359.51     56.16 o 
   0  12   4      954.29     1012.49     95.07 o 
   1  12   4     6397.46     6699.24    179.96 o 
   2  12   4     1411.92     1480.61     74.09 o 
   3  12   4       37.70       37.59     39.55 o 
   4  12   4      969.48      885.67    154.06 o 
   5  12   4      871.68      860.70     90.94 o 
   6  12   4     1632.53     1386.15    104.16 o 
   7  12   4        1.59       74.59     69.60 o 
   8  12   4       36.31      -44.22     56.68 o 
   9  12   4      802.93      898.37    120.69 o 
  10  12   4      818.24      911.30    168.54 o 
  -9  13   4        6.69       -9.07     82.98 o 
  -8  13   4        3.07       37.83     68.21 o 
  -7  13   4      130.34       55.17     69.48 o 
  -6  13   4       24.66        2.02    184.50 o 
  -5  13   4        9.83       37.26     55.65 o 
  -4  13   4     9274.16     9097.32    348.41 o 
  -3  13   4     9429.35     8684.10    268.32 o 
  -2  13   4     9768.10     9799.45    291.47 o 
  -1  13   4      458.63      326.61     50.73 o 
   0  13   4      519.43      646.90     61.83 o 
   1  13   4       30.58       27.89     42.14 o 
   2  13   4       69.86        6.43     46.28 o 
   3  13   4     2119.69     2263.67    281.90 o 
   4  13   4     1683.50     1550.21    145.12 o 
   6  13   4     1830.53     1843.28    290.02 o 
   7  13   4       38.41      123.50     67.79 o 
   8  13   4      131.56      215.45     99.43 o 
   9  13   4      127.10      106.08    111.80 o 
  -8  14   4      723.85      669.31    149.82 o 
  -7  14   4      534.01      526.73    139.94 o 
  -6  14   4      307.20      528.50    141.33 o 
  -5  14   4       12.74       13.71     61.30 o 
  -4  14   4      213.78       98.71     58.95 o 
  -3  14   4     1168.42     1118.81    123.04 o 
  -2  14   4      111.80      201.09     76.69 o 
  -1  14   4     4674.17     4653.83    148.94 o 
   0  14   4        7.02       58.78     69.66 o 
   1  14   4     2332.62     2357.06    107.60 o 
   2  14   4        8.55       -2.79     51.52 o 
   3  14   4     1434.25     1630.78    117.28 o 
   4  14   4      469.86      397.32    178.82 o 
   5  14   4       12.66      -39.10     50.24 o 
   6  14   4     1843.34     1678.77    237.06 o 
   7  14   4     2032.69     2210.29    269.99 o 
   8  14   4      434.27      514.09    119.56 o 
  -8  15   4      115.56      129.30     95.98 o 
  -7  15   4      308.85      223.53     81.58 o 
  -6  15   4     1016.81      703.43    155.47 o 
  -5  15   4      161.00       49.03     84.54 o 
  -4  15   4     2723.31     1416.21    192.43 o 
  -3  15   4      370.67      212.59    121.20 o 
  -2  15   4     4200.48     4576.24    341.67 o 
  -1  15   4     1659.20     1606.69    107.57 o 
   0  15   4       71.94       65.17     72.96 o 
   1  15   4      353.93      511.72     98.33 o 
   2  15   4     1602.84     1627.72    154.38 o 
   3  15   4      667.64      791.82    122.54 o 
   4  15   4      702.24      692.59    153.40 o 
   5  15   4       85.59      145.72     91.17 o 
   6  15   4    11751.69    11080.83    646.60 o 
   7  15   4        8.11       89.85     81.00 o 
  -7  16   4       39.85      180.94     70.86 o 
  -6  16   4      356.31      516.30    132.66 o 
  -5  16   4       63.35      -35.11     90.64 o 
  -4  16   4        5.34      -75.68     87.75 o 
  -3  16   4       73.90      184.48    125.08 o 
  -2  16   4       31.61      -22.11     94.78 o 
  -1  16   4      382.46      184.10     92.11 o 
   0  16   4      591.27      393.60     99.41 o 
   1  16   4        6.98      -68.57     72.94 o 
   2  16   4      204.47      208.20     89.68 o 
   3  16   4      974.01     1252.73    151.26 o 
   4  16   4       91.17      176.56    115.93 o 
   5  16   4        4.79       70.02     84.83 o 
  -6  17   4     2743.85     3035.26    339.02 o 
  -5  17   4        2.48      121.69     60.23 o 
  -4  17   4      158.42      200.55    115.63 o 
  -3  17   4      103.82      154.87    134.98 o 
  -2  17   4       10.81      -88.13     88.13 o 
  -1  17   4      150.43      211.58     94.65 o 
   0  17   4      288.47      359.37    202.45 o 
   1  17   4      206.55      260.13     93.15 o 
   2  17   4     2021.00     1906.45    337.81 o 
   3  17   4       14.84      -46.63     88.88 o 
   4  17   4      128.24       53.61     99.09 o 
   5  17   4      642.40      628.07    158.52 o 
  -4  18   4      225.64      361.42    138.22 o 
  -3  18   4      228.05      240.86    135.13 o 
  -2  18   4      482.51      266.25    146.84 o 
  -1  18   4       21.15      -12.05    131.87 o 
   0  18   4      331.53      573.35    124.67 o 
   1  18   4      117.98      127.01    100.63 o 
   2  18   4      878.83      872.74    142.59 o 
   3  18   4       20.42       -3.65     88.72 o 
   4  18   4      343.62      579.97    160.06 o 
  -3  19   4      108.31      147.31    135.10 o 
  -2  19   4       17.44     -103.50    103.50 o 
  -1  19   4        6.39      -64.80    138.95 o 
   0  19   4     2216.43     2100.51    400.70 o 
   1  19   4        8.51        3.01    222.36 o 
   2  19   4     3186.72     3639.51    375.83 o 
   3  19   4      110.47      155.42    121.62 o 
 -12   1   5      426.86      310.93     88.43 o 
 -11   1   5       37.18      -29.47     55.99 o 
 -10   1   5     5090.22     5271.04    169.47 o 
  -9   1   5      201.24      138.80     39.07 o 
  -8   1   5        6.94       49.00     29.38 o 
  -7   1   5    12871.00    13081.05    272.26 o 
  -6   1   5     3352.81     3193.14     93.66 o 
  -5   1   5    62371.06    61930.14   1043.00 o 
  -4   1   5      654.98      596.20     30.86 o 
  -3   1   5     1146.75     1306.90     33.57 o 
  -2   1   5     2955.13     3080.51     51.12 o 
  -1   1   5      975.72      705.63     17.98 o 
   0   1   5     1253.09     1251.22     29.57 o 
   1   1   5    42621.89    42204.76    597.91 o 
   2   1   5      556.86      462.67     21.43 o 
   3   1   5   115304.43   116507.27   1787.81 o 
   4   1   5     2054.61     2122.96     64.76 o 
   5   1   5    18133.53    16932.08    316.71 o 
   6   1   5     1166.44     1105.49     59.68 o 
   7   1   5    11181.72    10183.49    221.19 o 
   8   1   5     1058.58     1122.11     77.40 o 
   9   1   5     1098.34     1091.70     75.36 o 
  10   1   5      104.35       67.28     42.24 o 
  11   1   5      178.17      167.14     78.67 o 
  12   1   5       42.01      -49.35     68.55 o 
 -12   2   5        3.79       50.51     58.44 o 
 -11   2   5     3291.21     3119.92    178.35 o 
 -10   2   5      981.53      970.64     83.50 o 
  -9   2   5     6145.91     6354.59    159.88 o 
  -8   2   5      794.28      742.41     63.75 o 
  -7   2   5     7879.18     8108.99    183.04 o 
  -6   2   5       25.74        8.81     37.52 o 
  -5   2   5     2593.69     2952.53     81.15 o 
  -4   2   5     1144.68     1040.79     36.46 o 
  -3   2   5     2532.60     2735.94     50.87 o 
  -2   2   5      445.18      413.51     17.97 o 
  -1   2   5    28212.45    32131.70    411.54 o 
   0   2   5    11227.09    11074.88    141.00 o 
   1   2   5    52170.50    54138.78    730.42 o 
   2   2   5     1122.56     1128.44     29.57 o 
   3   2   5    24739.70    25956.64    417.78 o 
   4   2   5      830.13      914.11     45.53 o 
   5   2   5     2681.94     2865.20    113.31 o 
   6   2   5      133.96      143.65     26.02 o 
   7   2   5    11629.14    11348.02    240.66 o 
   8   2   5     4047.75     4284.46    129.09 o 
   9   2   5     2888.02     2912.90    114.84 o 
  10   2   5      613.26      705.05    121.33 o 
  11   2   5      673.00      727.72    144.45 o 
  12   2   5      515.43      396.36     99.94 o 
 -12   3   5       76.57      -16.09     60.86 o 
 -11   3   5      745.15      771.30    132.44 o 
 -10   3   5        1.43       61.44     40.40 o 
  -9   3   5      342.76      279.86     40.47 o 
  -8   3   5      496.79      429.62     44.22 o 
  -7   3   5       94.31       44.94     22.09 o 
  -6   3   5      821.87      752.11     48.32 o 
  -5   3   5     1131.69      986.67     41.12 o 
  -4   3   5     7120.31     6880.63    122.14 o 
  -3   3   5     1858.26     2011.24     43.55 o 
  -2   3   5     6775.71     6987.42     97.30 o 
  -1   3   5     3481.88     3934.61     54.54 o 
   0   3   5    10059.77    10044.63    175.18 o 
   1   3   5     2705.78     2575.97     47.82 o 
   2   3   5     2167.97     2228.59     43.96 o 
   3   3   5     8094.99     7832.04    138.12 o 
   4   3   5    15865.26    16074.96    295.74 o 
   5   3   5     1214.51     1138.13     55.22 o 
   6   3   5      168.71      133.38     30.20 o 
   7   3   5       22.47       27.50     24.96 o 
   8   3   5     1483.85     1690.79     87.48 o 
   9   3   5     2326.13     2227.38    117.53 o 
  10   3   5      332.01      326.84     72.22 o 
  11   3   5     2684.96     2946.20    240.95 o 
  12   3   5     2536.19     2866.96    210.72 o 
 -12   4   5      502.94      505.59     98.12 o 
 -11   4   5      279.60      369.51    107.05 o 
 -10   4   5       94.81      150.47     40.48 o 
  -9   4   5     1977.71     2016.62     89.10 o 
  -8   4   5      193.70      115.87     32.22 o 
  -7   4   5       23.85        0.85     20.46 o 
  -6   4   5       41.46       30.49     18.67 o 
  -5   4   5        3.52       -7.11     12.54 o 
  -4   4   5    27354.93    27823.15    418.20 o 
  -3   4   5      121.23      114.47     13.67 o 
  -2   4   5     6586.58     6789.49     85.53 o 
  -1   4   5    20562.28    21359.62    262.98 o 
   0   4   5     4665.94     4645.28     99.01 o 
   1   4   5     6350.22     6062.77    100.80 o 
   2   4   5     6553.64     6455.54    108.13 o 
   3   4   5     1468.31     1338.17     60.74 o 
   4   4   5    13373.26    13609.41    238.20 o 
   5   4   5       63.35       59.29     20.63 o 
   6   4   5     1541.45     1457.22     70.51 o 
   7   4   5     2521.65     2708.02    102.59 o 
   8   4   5      726.38      595.13     59.78 o 
   9   4   5     8708.94     8864.00    275.94 o 
  10   4   5        5.35       30.81     56.94 o 
  11   4   5     2483.89     2040.77    201.22 o 
  12   4   5     1934.23     1952.85    245.13 o 
 -12   5   5     1156.31     1129.41    130.21 o 
 -11   5   5      874.89      750.22    102.23 o 
 -10   5   5       17.74       24.09     40.89 o 
  -9   5   5     1202.86     1179.83     70.00 o 
  -8   5   5      364.80      297.61     60.18 o 
  -7   5   5      275.49      357.59     39.01 o 
  -6   5   5    22226.71    22665.64    360.57 o 
  -5   5   5      230.93      218.05     25.39 o 
  -4   5   5    13123.94    13077.83    212.24 o 
  -3   5   5     2707.53     2785.17     50.74 o 
  -2   5   5     6549.24     7596.98    135.91 o 
  -1   5   5      515.57      571.77     20.44 o 
   0   5   5      270.23      331.43     17.10 o 
   1   5   5     7112.60     6710.82    103.10 o 
   2   5   5    29494.18    28769.66    493.72 o 
   3   5   5      112.52      103.94     17.31 o 
   4   5   5    16848.91    16526.28    306.42 o 
   5   5   5     3999.06     3884.69    152.05 o 
   6   5   5      181.29      145.22     37.45 o 
   7   5   5     1205.47     1152.12     73.70 o 
   8   5   5      660.48      688.06     63.40 o 
   9   5   5     3302.92     3457.47    182.95 o 
  10   5   5      876.24      964.40    155.97 o 
  11   5   5      251.56      241.26     93.77 o 
  12   5   5     2440.06     2820.91    228.83 o 
 -12   6   5      162.49      183.67    114.83 o 
 -11   6   5      107.94       87.29    100.12 o 
 -10   6   5     2751.33     3028.13    140.43 o 
  -9   6   5       10.99        5.24     35.46 o 
  -8   6   5      832.86      848.36     58.16 o 
  -7   6   5     8903.89     9153.84    192.47 o 
  -6   6   5     4642.27     4724.11    126.99 o 
  -5   6   5      985.99     1004.65     47.39 o 
  -4   6   5     3371.81     3465.82     76.06 o 
  -3   6   5    20792.20    20456.68    273.33 o 
  -2   6   5     6447.41     6404.26    123.62 o 
  -1   6   5     2906.98     2701.79     50.21 o 
   0   6   5    15508.76    15649.07    212.43 o 
   1   6   5     4552.16     4454.48     89.01 o 
   2   6   5    16032.92    15433.89    300.29 o 
   3   6   5      235.83      253.70     28.95 o 
   4   6   5       24.45       12.66     17.89 o 
   5   6   5    12298.60    12000.04    263.06 o 
   6   6   5     1421.00     1464.87     75.91 o 
   7   6   5       88.78       97.49     32.42 o 
   8   6   5     2984.34     3037.78    139.53 o 
   9   6   5       23.80       96.13     61.50 o 
  10   6   5      241.75      237.14     75.85 o 
  11   6   5        6.47       51.60     64.92 o 
  12   6   5     2576.24     2961.71    233.71 o 
 -12   7   5        2.59      115.18    113.06 o 
 -11   7   5       14.20       61.09     88.12 o 
 -10   7   5      461.37      502.89     89.37 o 
  -9   7   5      131.62       45.65     56.42 o 
  -8   7   5     8637.87     8664.92    207.44 o 
  -7   7   5     8087.31     8272.48    178.98 o 
  -6   7   5     9755.15     9551.70    190.91 o 
  -5   7   5     1085.64     1044.84     46.81 o 
  -4   7   5      227.81      279.26     27.44 o 
  -3   7   5     1154.48     1141.02     44.50 o 
  -2   7   5     1208.45     1594.24     46.01 o 
  -1   7   5      218.51      237.41     16.26 o 
   0   7   5    54266.19    56363.58    801.95 o 
   1   7   5     1960.65     2143.77     86.59 o 
   2   7   5    28784.20    28042.76    470.04 o 
   3   7   5     5883.40     5896.61    123.14 o 
   4   7   5       18.39        6.56     16.55 o 
   5   7   5       91.17       77.62     24.67 o 
   6   7   5     1908.42     1949.69     86.22 o 
   7   7   5       10.67        6.81     32.36 o 
   8   7   5        9.70       44.63     43.05 o 
   9   7   5       41.74       35.20     50.88 o 
  10   7   5     3884.25     3658.23    171.94 o 
  11   7   5      278.78      364.38     92.74 o 
 -11   8   5      127.07      153.03    129.36 o 
 -10   8   5     1892.28     2336.96    187.13 o 
  -9   8   5       31.43        0.75     50.25 o 
  -8   8   5     5585.81     5648.53    320.85 o 
  -7   8   5     3678.89     3559.06    148.22 o 
  -6   8   5      563.65      495.22     62.06 o 
  -5   8   5     1433.65     1498.50     82.93 o 
  -4   8   5     8668.47     8587.25    181.46 o 
  -3   8   5      707.96      719.79     41.01 o 
  -2   8   5     4078.73     4033.91     87.51 o 
  -1   8   5       82.55       61.80     20.45 o 
   0   8   5    17907.04    17916.74    244.98 o 
   1   8   5      595.26      638.27     33.33 o 
   2   8   5      141.82      119.46     21.11 o 
   3   8   5      376.84      307.39     33.68 o 
   4   8   5    12034.63    12006.30    215.73 o 
   5   8   5       61.66       84.63     27.35 o 
   6   8   5     1986.67     1918.30    101.45 o 
   7   8   5      129.93      165.95     43.01 o 
   8   8   5     2147.61     2313.56    130.88 o 
   9   8   5        8.83       40.83     55.64 o 
  10   8   5      370.88      528.12    100.49 o 
  11   8   5      405.91      453.22     99.36 o 
 -11   9   5      578.73      474.29     95.75 o 
 -10   9   5       24.51      -29.17    128.76 o 
  -9   9   5       52.37       90.50     59.99 o 
  -8   9   5     2963.12     2981.35    154.03 o 
  -7   9   5       36.21        9.85     39.54 o 
  -6   9   5     4446.92     4323.00    161.65 o 
  -5   9   5       95.82       61.04     43.96 o 
  -4   9   5      176.88      140.50     32.83 o 
  -3   9   5       14.76        8.18     23.82 o 
  -2   9   5    22907.71    23898.88    389.21 o 
  -1   9   5      279.58      246.86     27.61 o 
   0   9   5     6323.59     6719.17    108.15 o 
   1   9   5      296.92      246.00     25.05 o 
   2   9   5     1024.52      930.90     39.08 o 
   3   9   5       16.64       83.63     21.83 o 
   4   9   5      656.06      540.38     47.12 o 
   5   9   5       78.38       92.04     28.90 o 
   6   9   5    10473.92    10174.18    249.15 o 
   7   9   5      988.43      959.03     91.71 o 
   8   9   5      582.68      633.23     81.18 o 
   9   9   5      148.54       73.43     67.18 o 
  10   9   5      706.39      777.24    113.19 o 
  11   9   5       40.61       12.22     74.49 o 
 -11  10   5       28.00        7.10     79.77 o 
 -10  10   5       50.73      134.12     77.32 o 
  -9  10   5      798.86      781.39    108.65 o 
  -8  10   5     4863.67     5101.17    197.58 o 
  -7  10   5       14.21      -52.15     88.53 o 
  -6  10   5     3900.00     3862.23    203.18 o 
  -5  10   5     1033.60      955.25     78.06 o 
  -4  10   5     4168.86     4452.29    147.10 o 
  -3  10   5     1570.61     1759.84    125.84 o 
  -2  10   5      220.81      155.67     30.29 o 
  -1  10   5      121.91      120.61     18.18 o 
   0  10   5      196.98      224.52     34.38 o 
   1  10   5      189.10      177.09     37.17 o 
   2  10   5    27744.34    28138.23    408.26 o 
   4  10   5     1194.72     1163.39     87.14 o 
   5  10   5       16.88       35.99     33.34 o 
   6  10   5    14462.25    14534.30    330.20 o 
   7  10   5        1.91        2.25     40.63 o 
   8  10   5      515.89      596.45     90.00 o 
   9  10   5      137.46       97.77     65.31 o 
  10  10   5     1839.02     2517.55    196.32 o 
 -10  11   5       49.26       11.74    178.48 o 
  -9  11   5       37.03       12.58     66.58 o 
  -8  11   5       28.73       70.25     61.96 o 
  -7  11   5     1161.57     1299.13    104.82 o 
  -6  11   5        7.44        5.34     58.40 o 
  -5  11   5       25.76       -1.10     37.80 o 
  -4  11   5      727.16      793.86    136.78 o 
  -3  11   5      979.46     1082.29    101.59 o 
  -2  11   5      498.06      416.19     41.37 o 
  -1  11   5        1.84       -6.21     29.99 o 
   0  11   5     4660.73     4633.90    135.63 o 
   1  11   5     1840.35     1966.25     75.23 o 
   2  11   5     4614.95     4569.13    134.09 o 
   3  11   5      278.69      272.82     52.55 o 
   4  11   5      228.24      197.31     47.84 o 
   5  11   5      144.04      178.18     42.01 o 
   6  11   5      865.79      899.17     99.31 o 
   7  11   5       15.48       24.73     36.97 o 
   8  11   5     1185.05     1250.59    124.82 o 
   9  11   5       57.47       75.65     67.20 o 
  10  11   5      166.98       13.73     66.84 o 
 -10  12   5     1256.41     1180.42    146.51 o 
  -9  12   5     1806.07     1858.23    161.60 o 
  -8  12   5     2135.22     1958.08    158.69 o 
  -7  12   5      636.15      720.42     83.42 o 
  -6  12   5       53.03      -16.82     49.86 o 
  -5  12   5      801.78      931.53     82.64 o 
  -4  12   5     8755.40     8616.49    241.84 o 
  -3  12   5     1072.86     1508.79    158.93 o 
  -2  12   5    19631.82    19450.44    495.93 o 
  -1  12   5      776.60      711.16     59.20 o 
   0  12   5       70.13       67.00     36.03 o 
   1  12   5      856.25      915.60     66.11 o 
   2  12   5      622.95      693.69    146.54 o 
   3  12   5       17.84      -35.39     35.39 o 
   4  12   5     2834.75     2838.81    152.27 o 
   5  12   5     1066.21     1274.76    106.41 o 
   6  12   5    18658.73    18643.61    463.39 o 
   7  12   5      100.25       42.32     61.62 o 
   8  12   5       10.89        2.91     51.78 o 
   9  12   5      207.92      100.83     98.23 o 
  10  12   5      235.39      199.39    204.22 o 
  -9  13   5     2516.11     2986.22    264.89 o 
  -8  13   5     3713.49     4032.39    269.27 o 
  -7  13   5      314.67      301.03    102.16 o 
  -6  13   5       37.18       83.06    166.27 o 
  -5  13   5      772.74      867.73     99.76 o 
  -4  13   5      663.90      671.98    105.99 o 
  -3  13   5       33.82       59.09     48.58 o 
  -2  13   5     2988.85     3092.07    178.79 o 
  -1  13   5      915.61     1059.13     95.93 o 
   0  13   5     8431.69     8853.41    225.09 o 
   1  13   5      711.75      703.73     63.27 o 
   2  13   5     3396.80     3396.63    110.98 o 
   3  13   5       53.75      208.44    171.19 o 
   4  13   5       91.62       24.48     62.80 o 
   5  13   5      727.68      442.94    109.42 o 
   6  13   5     4031.27     4453.96    457.99 o 
   7  13   5      197.41      449.19    116.14 o 
   8  13   5      240.66      345.43    104.97 o 
   9  13   5      225.65      199.89     88.81 o 
  -8  14   5      112.22       45.63     95.92 o 
  -7  14   5      477.73      618.43    163.68 o 
  -6  14   5       38.01      -53.97     53.97 o 
  -5  14   5     1115.10     1107.24    145.57 o 
  -4  14   5     2154.32     2110.59    167.82 o 
  -3  14   5     6671.24     6950.65    290.71 o 
  -2  14   5       18.90      124.45     61.47 o 
  -1  14   5     2346.09     2136.07    103.92 o 
   0  14   5     1092.57     1201.95     82.35 o 
   1  14   5      864.28      891.04     72.22 o 
   2  14   5       32.16      130.09     54.86 o 
   3  14   5      753.37      795.90     94.03 o 
   4  14   5        0.81       54.97     68.00 o 
   5  14   5     5232.83     5000.20    371.01 o 
   6  14   5      792.33      686.43    157.43 o 
   7  14   5     5958.53     6448.24    453.82 o 
   8  14   5        2.26       51.31     44.20 o 
  -8  15   5       23.15      182.98     98.82 o 
  -7  15   5      160.25       41.17     83.30 o 
  -6  15   5       90.35      160.71     78.36 o 
  -5  15   5      584.09      633.91    158.43 o 
  -3  15   5      825.98      962.94    178.11 o 
  -2  15   5     1496.30     1705.22    153.55 o 
  -1  15   5      745.93      652.53     78.69 o 
   0  15   5      284.27      151.48     77.10 o 
   1  15   5     3658.18     3538.68    201.58 o 
   2  15   5       82.33      211.80     80.45 o 
   3  15   5     1386.65     1579.25    157.81 o 
   4  15   5      548.76      452.94    105.16 o 
   5  15   5     1720.11     1358.52    214.77 o 
   7  15   5     1432.50     1151.79    196.77 o 
  -7  16   5       84.63      129.59     63.19 o 
  -6  16   5        5.41      227.83    101.87 o 
  -5  16   5       68.41      253.88    117.26 o 
  -4  16   5      139.72       78.34    102.72 o 
  -3  16   5     1035.91      946.74    183.43 o 
  -2  16   5      195.03      374.83    148.13 o 
  -1  16   5     1183.31     1056.91    132.78 o 
   0  16   5      331.00      345.26     97.95 o 
   1  16   5      432.19      233.34    210.13 o 
   2  16   5       48.54        5.16     74.49 o 
   3  16   5       57.41       85.43    112.61 o 
   4  16   5      126.59      252.28    122.62 o 
   5  16   5      331.02      130.90     92.03 o 
   6  16   5      173.70      430.08    106.86 o 
  -6  17   5      411.52      583.38    149.34 o 
  -5  17   5      205.77      371.48    132.78 o 
  -4  17   5      197.81      311.48    134.74 o 
  -3  17   5     7698.42     7875.08    507.29 o 
  -2  17   5      258.39       57.50    115.86 o 
  -1  17   5        3.45       19.77     82.62 o 
   0  17   5        0.54      -36.26     94.76 o 
   1  17   5      165.43      101.66     86.22 o 
   2  17   5      116.42       83.59     91.81 o 
   3  17   5      977.45     1115.36    199.10 o 
   4  17   5      129.03      102.05     94.25 o 
   5  17   5     2647.61     2299.16    276.67 o 
  -4  18   5       54.00      -10.77    105.34 o 
  -3  18   5     2891.78     2626.68    312.57 o 
  -2  18   5        5.04      102.09    135.23 o 
  -1  18   5     2629.40     2660.81    308.30 o 
   0  18   5       80.74      144.85     95.95 o 
   1  18   5     1972.31     2109.64    196.72 o 
   2  18   5        0.00      -88.77     88.77 o 
   3  18   5     4037.31     3850.65    332.21 o 
   4  18   5       25.86      270.86    119.13 o 
  -2  19   5      507.25      657.91    193.96 o 
  -1  19   5      666.81      637.92    189.97 o 
   0  19   5        0.55       -4.79    154.40 o 
   1  19   5      949.40      908.90    148.67 o 
   2  19   5      116.12      159.77    140.05 o 
   3  19   5     2017.53     2425.86    290.96 o 
 -12   0   6      927.65      784.26    154.09 o 
 -11   0   6      509.49      218.95     96.12 o 
 -10   0   6     6071.91     6414.43    271.97 o 
  -9   0   6     2359.26     2350.29    238.64 o 
  -8   0   6      314.58      213.29     72.57 o 
  -7   0   6     3885.86     3943.49    168.23 o 
  -6   0   6   131787.53   133385.50   3135.54 o 
  -5   0   6     2126.08     2196.34    102.29 o 
  -4   0   6    58717.53    61217.41   1454.32 o 
  -3   0   6      685.97      707.39     32.12 o 
  -2   0   6    42010.58    42587.59    717.76 o 
  -1   0   6      174.72      195.17     14.33 o 
   0   0   6      681.30      414.37     35.50 o 
   1   0   6       77.02       76.29     11.23 o 
   2   0   6    80328.40    83182.62   1702.05 o 
   3   0   6       36.63       28.93     15.09 o 
   4   0   6    58016.25    57615.31   1370.79 o 
   5   0   6       60.07        5.21     26.92 o 
   6   0   6     3384.28     3160.46    133.34 o 
   7   0   6      641.67      605.60     92.52 o 
   8   0   6     6990.19     6429.08    235.35 o 
   9   0   6     1023.22      863.82     97.61 o 
  10   0   6       17.88      -30.72     64.23 o 
  11   0   6      649.33      550.24    154.43 o 
  12   0   6     5401.91     5608.19    453.04 o 
 -12   1   6      307.49      239.32     86.58 o 
 -11   1   6     1128.80     1273.28    122.17 o 
 -10   1   6     2598.42     2696.89    121.00 o 
  -9   1   6      276.63      275.83     59.15 o 
  -8   1   6     3185.81     3185.34    121.89 o 
  -7   1   6     2935.14     2848.33    100.55 o 
  -6   1   6     2412.89     2613.94     88.84 o 
  -5   1   6      595.55      578.67     42.42 o 
  -4   1   6       23.35       18.52     14.31 o 
  -3   1   6        3.92       -9.10      9.10 o 
  -2   1   6        7.33       10.00      7.70 o 
  -1   1   6      635.84      736.78     16.04 o 
   0   1   6     2124.92     1614.54     29.59 o 
   1   1   6      816.90      824.33     24.25 o 
   2   1   6   111697.77   116198.57   1662.35 o 
   3   1   6      402.37      424.40     27.41 o 
   4   1   6      740.26      845.34     44.17 o 
   5   1   6      719.70      616.22     43.19 o 
   6   1   6      215.69      143.37     27.64 o 
   7   1   6      226.71      205.11     35.64 o 
   8   1   6     6962.92     7122.32    220.44 o 
   9   1   6      933.47     1007.46     73.11 o 
  10   1   6      367.74      347.20     59.16 o 
  11   1   6        1.83       50.93     67.04 o 
  12   1   6      207.62      166.31     88.30 o 
 -12   2   6      588.95      744.44    106.31 o 
 -11   2   6      262.84      209.42     97.77 o 
 -10   2   6      589.58      686.37     72.27 o 
  -9   2   6      370.73      333.10     49.18 o 
  -8   2   6       47.86       46.57     24.91 o 
  -7   2   6       73.54       16.97     22.05 o 
  -6   2   6     2729.96     2865.21     83.78 o 
  -5   2   6     1081.40      998.36     42.85 o 
  -4   2   6     5571.16     5519.00     95.97 o 
  -3   2   6       59.73       59.65      9.52 o 
  -2   2   6     5206.37     5083.24     83.65 o 
  -1   2   6       63.18       87.92      8.84 o 
   0   2   6     8786.64     9104.29    114.25 o 
   1   2   6     2444.28     2334.49     42.09 o 
   2   2   6     2414.55     2448.63     49.67 o 
   3   2   6    12535.67    12608.88    216.24 o 
   4   2   6    13222.70    12791.52    242.26 o 
   5   2   6      166.61      218.03     27.25 o 
   6   2   6      878.45      861.80     64.94 o 
   7   2   6        1.60       -3.24     23.62 o 
   8   2   6     3586.81     3365.47    116.95 o 
   9   2   6      228.04      205.33     49.26 o 
  10   2   6       20.45       14.83     43.35 o 
  11   2   6      514.16      575.91    117.94 o 
  12   2   6     1558.00     1597.67    191.38 o 
 -12   3   6      517.75      478.33     94.26 o 
 -11   3   6     1093.03     1206.13    119.44 o 
 -10   3   6      481.17      408.23     60.96 o 
  -9   3   6      701.04      728.75     57.98 o 
  -8   3   6      148.29      143.69     43.70 o 
  -7   3   6      761.86      748.69     48.16 o 
  -6   3   6      296.82      316.60     27.87 o 
  -5   3   6      312.02      291.50     23.26 o 
  -4   3   6    14819.97    14710.07    218.97 o 
  -3   3   6        9.33       15.00     11.39 o 
  -2   3   6      284.37      404.65     17.83 o 
  -1   3   6      312.04      311.48     15.43 o 
   0   3   6    29888.85    30939.67    376.73 o 
   1   3   6     1433.78     1392.12     38.86 o 
   2   3   6    20663.82    21728.03    305.73 o 
   3   3   6     1043.09     1056.55     34.60 o 
   4   3   6    41870.22    41054.10    701.47 o 
   5   3   6      367.79      319.38     32.58 o 
   6   3   6     4420.44     4439.85    128.15 o 
   7   3   6     1184.99     1110.84     65.99 o 
   8   3   6    12896.40    13082.23    279.33 o 
   9   3   6      456.65      327.51     53.37 o 
  10   3   6      981.05     1043.59    110.78 o 
  11   3   6     1040.97     1243.63    182.70 o 
  12   3   6     2463.45     2332.54    193.92 o 
 -12   4   6     1846.27     1644.10    174.33 o 
 -11   4   6      561.94      755.32    126.46 o 
 -10   4   6       41.08       88.84     57.08 o 
  -9   4   6     1220.88     1275.58     71.49 o 
  -8   4   6     1455.49     1329.19     68.63 o 
  -7   4   6        6.20      -16.13     19.82 o 
  -6   4   6     9734.13     9591.14    163.43 o 
  -5   4   6     1095.13     1061.99     40.52 o 
  -4   4   6    11310.20    11326.06    202.88 o 
  -3   4   6     3794.30     4099.38     73.03 o 
  -2   4   6       19.21        6.70      9.03 o 
  -1   4   6    18346.68    18734.29    224.36 o 
   0   4   6    14275.83    14672.85    221.29 o 
   1   4   6     8907.73     9093.81    136.08 o 
   2   4   6      919.48      961.18     44.60 o 
   3   4   6     4743.14     4654.07     95.33 o 
   4   4   6     7553.19     7741.57    149.15 o 
   5   4   6     1379.25     1275.37     60.70 o 
   6   4   6     4281.88     4358.97    117.39 o 
   7   4   6      456.08      483.83     46.29 o 
   8   4   6      780.41      870.89     70.32 o 
   9   4   6     2059.78     2114.63    114.59 o 
  10   4   6     4552.14     4611.89    344.20 o 
  11   4   6      694.56      620.35    120.84 o 
  12   4   6       91.69       86.92     75.12 o 
 -12   5   6      631.39      402.73    117.78 o 
 -11   5   6      408.10      266.44     73.61 o 
 -10   5   6       20.18        4.56     36.31 o 
  -9   5   6     1256.22     1317.17     73.90 o 
  -8   5   6      878.08      928.48     76.69 o 
  -7   5   6     2631.50     2629.29     83.50 o 
  -6   5   6    22815.95    23119.69    370.86 o 
  -5   5   6       21.31        9.60     18.35 o 
  -4   5   6      174.53      165.88     19.44 o 
  -3   5   6     6684.44     6455.07     90.97 o 
  -2   5   6    28679.55    29900.34    442.80 o 
  -1   5   6     1091.61     1171.59     28.25 o 
   0   5   6    11117.83    11283.41    157.61 o 
   1   5   6      929.88     1259.02     35.93 o 
   2   5   6    11050.23    10969.85    203.09 o 
   3   5   6       19.74       41.01     14.46 o 
   4   5   6     6656.38     6726.02    144.62 o 
   5   5   6    12912.64    12769.28    277.23 o 
   6   5   6      302.85      339.35     39.68 o 
   7   5   6      213.90      201.46     38.54 o 
   8   5   6     3988.46     3834.32    143.55 o 
   9   5   6     1839.68     1905.02    147.59 o 
  10   5   6     1715.55     1484.49    163.44 o 
  11   5   6      773.94      749.04    117.33 o 
  12   5   6      487.88      386.25    103.65 o 
 -12   6   6       19.87       83.53    106.40 o 
 -11   6   6      357.66      554.82    141.14 o 
 -10   6   6      547.82      607.60     70.65 o 
  -9   6   6        6.73      -26.66     32.79 o 
  -8   6   6       10.18       16.13     29.52 o 
  -7   6   6       72.09       38.78     30.11 o 
  -6   6   6    21367.90    21761.55    373.72 o 
  -5   6   6     5991.71     5704.48    112.30 o 
  -4   6   6      467.37      505.80     33.69 o 
  -3   6   6    37920.54    37185.40    481.69 o 
  -2   6   6     4817.71     4818.44     85.53 o 
  -1   6   6     2080.91     2074.74     43.03 o 
   0   6   6     5118.39     5270.68     85.14 o 
   1   6   6     8743.38     8939.13    156.96 o 
   2   6   6     5789.18     5379.84     99.18 o 
   3   6   6    10325.57    10304.62    197.94 o 
   4   6   6     2574.69     2629.95    118.41 o 
   5   6   6    16492.33    16056.94    337.28 o 
   6   6   6      100.95      110.06     30.00 o 
   7   6   6       23.61       -2.22     32.64 o 
   8   6   6      406.92      377.45     58.88 o 
   9   6   6     1120.57     1033.42    130.99 o 
  10   6   6     1179.25     1172.05    145.73 o 
  11   6   6      370.29      317.97    107.06 o 
  12   6   6      356.46      313.60     79.57 o 
 -12   7   6      334.93      186.30    130.41 o 
 -11   7   6     2959.54     2838.24    290.92 o 
 -10   7   6       44.45       75.03     60.50 o 
  -9   7   6      954.11     1022.67    133.06 o 
  -8   7   6      836.52      702.48     72.84 o 
  -7   7   6      695.16      661.67     53.12 o 
  -6   7   6    11475.47    11485.94    219.96 o 
  -5   7   6      270.34      233.20     32.59 o 
  -4   7   6     1159.14     1213.71     41.96 o 
  -3   7   6     8077.26     8317.52    129.81 o 
  -2   7   6     3420.69     3418.11     79.57 o 
  -1   7   6    11946.46    10994.15    156.90 o 
   0   7   6     3956.52     4165.09     78.21 o 
   1   7   6      684.88      581.64     31.24 o 
   2   7   6    10982.81    11440.02    208.08 o 
   3   7   6       45.28       28.30     18.62 o 
   4   7   6      943.02      955.11     51.00 o 
   5   7   6     2112.30     2430.71     85.66 o 
   6   7   6     1227.91     1126.66     81.70 o 
   7   7   6     2715.41     2931.80    127.53 o 
   8   7   6        6.38      -22.04     37.23 o 
   9   7   6     1099.08     1269.03    142.24 o 
  10   7   6      670.27      776.28    112.43 o 
  11   7   6        9.66      -16.46     67.95 o 
 -11   8   6      588.27      475.25     95.65 o 
 -10   8   6       27.87       80.81     62.60 o 
  -9   8   6      953.88      941.35    111.65 o 
  -8   8   6       32.73        1.33     41.23 o 
  -7   8   6     1859.22     1745.38    113.36 o 
  -6   8   6        5.81      -18.93     44.45 o 
  -5   8   6      448.14      393.88     49.82 o 
  -4   8   6      776.62      743.95     49.48 o 
  -3   8   6    10553.08    10227.88    277.60 o 
  -2   8   6      236.43      202.65     24.86 o 
  -1   8   6      210.03      200.89     17.11 o 
   0   8   6       11.56      -11.62     11.62 o 
   1   8   6    10738.82    11046.59    189.03 o 
   2   8   6      862.73      901.68     49.96 o 
   3   8   6    12135.14    12249.78    257.16 o 
   4   8   6      311.35      298.81     28.54 o 
   5   8   6     2664.09     2663.22    105.70 o 
   6   8   6       17.90        3.84     33.80 o 
   7   8   6    12860.75    12567.37    326.98 o 
   8   8   6       23.15      -22.26     34.85 o 
   9   8   6     1521.44     1689.69    149.77 o 
  10   8   6      268.45      298.37     80.38 o 
  11   8   6      135.44      147.06     78.25 o 
 -11   9   6     1059.12     1514.10    268.69 o 
 -10   9   6       12.17        0.37     62.51 o 
  -9   9   6     1115.86     1054.47    155.02 o 
  -8   9   6      778.43      820.93     88.70 o 
  -7   9   6     8208.51     8185.80    249.36 o 
  -6   9   6      711.54      658.68     70.48 o 
  -5   9   6     4058.40     3904.20    143.81 o 
  -4   9   6     1242.68     1138.80     82.86 o 
  -3   9   6     1575.10     1577.67     66.72 o 
  -2   9   6      452.69      424.61     29.50 o 
  -1   9   6      521.39      510.39     30.25 o 
   0   9   6       26.01       32.88     25.41 o 
   1   9   6    20996.19    20188.84    324.88 o 
   2   9   6       44.89       57.14     23.23 o 
   3   9   6    26719.93    27425.04    478.83 o 
   4   9   6      166.48      228.32     35.68 o 
   5   9   6       40.24       24.26     24.87 o 
   6   9   6       67.49       86.06     31.25 o 
   7   9   6     1030.40      976.15    108.23 o 
   8   9   6       40.68       36.65     51.15 o 
   9   9   6     1109.33     1173.09    143.52 o 
  10   9   6      321.88      273.15     87.71 o 
  11   9   6     4320.60     4754.60    248.15 o 
 -11  10   6        1.78       14.24     59.49 o 
 -10  10   6        0.70        8.52     63.08 o 
  -9  10   6        0.45       43.28     65.09 o 
  -8  10   6      915.54      983.62    122.28 o 
  -7  10   6      146.48      192.49     52.98 o 
  -6  10   6      543.88      426.86     61.24 o 
  -5  10   6      747.19      887.58    179.18 o 
  -4  10   6      219.65      287.93     55.30 o 
  -3  10   6     1160.48     1261.31     68.83 o 
  -2  10   6      143.11      135.89     23.73 o 
  -1  10   6      438.65      383.27     28.24 o 
   0  10   6       11.07       -4.20     27.74 o 
   1  10   6    13281.32    13308.42    274.57 o 
   2  10   6      363.52      438.81     25.75 o 
   3  10   6     6076.86     6331.20    160.95 o 
   4  10   6        4.62        4.82     26.54 o 
   5  10   6     1283.45     1215.49     94.78 o 
   6  10   6      977.04      911.40     74.91 o 
   7  10   6     2810.58     2985.13    146.43 o 
   8  10   6       41.17       53.58     63.86 o 
   9  10   6     1912.13     1997.86    165.21 o 
  10  10   6        7.17      -14.45     63.02 o 
 -10  11   6      268.09      156.19     85.77 o 
  -9  11   6     4558.72     4714.41    229.83 o 
  -8  11   6       69.01      114.61     69.78 o 
  -7  11   6     4095.48     4115.29    170.86 o 
  -6  11   6      409.06      483.36     71.17 o 
  -5  11   6      127.33       72.24     50.32 o 
  -4  11   6      954.32     1015.28     80.14 o 
  -3  11   6        5.18      -27.97     27.97 o 
  -2  11   6      622.01      705.97     50.72 o 
  -1  11   6     4419.78     4202.01    119.24 o 
   0  11   6      111.21       77.29     36.70 o 
   1  11   6    22914.01    22746.41    437.68 o 
   2  11   6       20.43       40.07     30.07 o 
   3  11   6      814.99      955.89     83.94 o 
   4  11   6       10.31        4.57     28.68 o 
   5  11   6     1444.51     1439.89     87.55 o 
   6  11   6      674.48      689.33     69.39 o 
   7  11   6     5260.79     5348.21    199.41 o 
   8  11   6       32.04       46.70     58.84 o 
   9  11   6     2153.03     2240.45    219.83 o 
  10  11   6       47.25      -28.66     61.91 o 
 -10  12   6        8.30      116.70    174.15 o 
  -9  12   6      589.70      901.70    125.40 o 
  -8  12   6      527.79      524.07    103.46 o 
  -7  12   6      455.61      559.09     94.42 o 
  -6  12   6       13.58       14.25     49.87 o 
  -5  12   6       21.91        9.97     41.94 o 
  -4  12   6      194.75       95.27     61.46 o 
  -3  12   6     9988.94    10436.95    338.76 o 
  -2  12   6     1285.94     1286.73     93.75 o 
  -1  12   6     1637.91     1558.59     99.32 o 
   0  12   6     2363.24     2332.76     97.09 o 
   1  12   6       18.99       60.87     37.10 o 
   2  12   6      576.70      678.08     56.60 o 
   3  12   6      300.27      333.68     59.87 o 
   4  12   6       91.76       27.95     40.48 o 
   5  12   6     2178.01     2481.59    241.50 o 
   6  12   6     3112.18     3421.43    227.76 o 
   7  12   6     3444.01     3411.53    178.84 o 
   8  12   6      127.54       66.00     58.13 o 
   9  12   6        0.78       14.30     50.37 o 
  10  12   6      512.77      246.30    321.80 o 
  -9  13   6     1519.07     1808.22    215.84 o 
  -8  13   6     3251.92     2739.67    240.36 o 
  -7  13   6     1687.87     1890.42    197.87 o 
  -6  13   6      113.55      238.41     97.28 o 
  -5  13   6       75.90       34.66     59.16 o 
  -4  13   6     1363.41     1310.91    128.62 o 
  -3  13   6      719.25      762.44    142.75 o 
  -2  13   6      223.51      205.36     60.06 o 
  -1  13   6     4440.80     4408.58    174.54 o 
   0  13   6     3771.39     3627.09    136.69 o 
   1  13   6     1099.43     1253.83     83.50 o 
   2  13   6     3566.81     3605.67    116.82 o 
   3  13   6      345.15      349.22    112.28 o 
   4  13   6      330.89      413.75     95.79 o 
   5  13   6      601.02      630.53    121.55 o 
   6  13   6     1902.04     2415.51    183.62 o 
   7  13   6     1860.89     1586.82    222.91 o 
   8  13   6      122.96      137.60     72.73 o 
   9  13   6      638.20      691.42    145.82 o 
  -9  14   6      198.90     -290.86    290.86 o 
  -8  14   6     2124.70     2782.60    319.39 o 
  -7  14   6     1206.37      977.81    190.31 o 
  -6  14   6       75.31       70.06     63.18 o 
  -5  14   6     1612.58     1491.22    145.22 o 
  -4  14   6       41.40       40.96     68.30 o 
  -3  14   6     6574.80     7102.15    297.63 o 
  -2  14   6      354.17      269.50     63.98 o 
  -1  14   6     1470.37     1453.18     92.94 o 
   0  14   6      556.31      582.06     63.50 o 
   1  14   6      940.72     1000.72     76.27 o 
   2  14   6       79.77        7.35     45.74 o 
   3  14   6      227.42      101.25    130.18 o 
   4  14   6       49.33        5.44     61.86 o 
   5  14   6     1601.72     1484.36    219.83 o 
   6  14   6     2080.98     1546.14    232.13 o 
   7  14   6     4713.91     4756.27    378.01 o 
   8  14   6      792.59     1190.21    193.06 o 
  -8  15   6     2232.90     2684.64    321.67 o 
  -7  15   6       42.75       10.44     74.12 o 
  -6  15   6        6.73      138.73     86.11 o 
  -5  15   6      522.66      528.23    149.30 o 
  -4  15   6       66.66       16.87     80.06 o 
  -3  15   6      530.83      354.86    124.29 o 
  -2  15   6      465.00      515.77    143.65 o 
  -1  15   6       75.15       53.58     57.57 o 
   0  15   6     1427.53     1386.31    189.80 o 
   1  15   6     1135.75     1139.57    129.55 o 
   2  15   6     1686.10     1870.09    166.60 o 
   3  15   6       90.68       57.44     73.30 o 
   4  15   6        3.95       37.08     65.86 o 
   5  15   6     1172.47     1476.82    216.68 o 
   6  15   6      342.27       82.08     49.53 o 
   7  15   6       43.85       89.54     73.16 o 
  -7  16   6        5.58       86.95     63.67 o 
  -6  16   6      163.80      180.65     98.83 o 
  -5  16   6      478.86      560.85    159.96 o 
  -3  16   6       25.41      -30.08    101.15 o 
  -2  16   6     1275.99     1267.45    204.94 o 
  -1  16   6      236.02      267.39     95.50 o 
   0  16   6     1430.90     1313.15    144.27 o 
   1  16   6      345.28      215.51     90.84 o 
   2  16   6       31.76       26.64     68.66 o 
   3  16   6      108.74       78.78     77.57 o 
   4  16   6      752.54      796.69    174.39 o 
   5  16   6     1518.87     1728.60    247.15 o 
   6  16   6     3636.80     3932.35    332.42 o 
  -6  17   6      682.36      694.58    167.29 o 
  -5  17   6      154.79      233.79    126.80 o 
  -4  17   6     1099.25     1271.44    203.54 o 
  -3  17   6      124.78      177.32    131.49 o 
  -2  17   6     2721.00     2315.08    285.41 o 
  -1  17   6       53.78      233.79    143.55 o 
   0  17   6     1595.08     1709.71    169.95 o 
   1  17   6       41.53       52.11     88.21 o 
   2  17   6      224.24      199.18     98.42 o 
   3  17   6       13.22       85.77     90.19 o 
   4  17   6      456.70      331.43    124.06 o 
   5  17   6      371.90      351.30    138.75 o 
  -4  18   6     1805.45     1944.56    269.51 o 
  -3  18   6       69.52      118.10    132.69 o 
  -2  18   6     3914.80     3509.41    363.07 o 
  -1  18   6        1.06      -76.83    134.00 o 
   0  18   6      177.86      336.95    131.26 o 
   1  18   6       65.78      181.02    148.99 o 
   2  18   6       74.34       10.49     92.99 o 
   3  18   6      173.78      156.93    112.56 o 
   4  18   6      729.60      642.96    165.69 o 
  -2  19   6     2959.69     3152.64    351.58 o 
  -1  19   6       12.64      207.66    157.04 o 
   0  19   6       12.69      -13.13    148.35 o 
   1  19   6       46.61       76.63    108.33 o 
   2  19   6       74.00      170.53    131.33 o 
   3  19   6       33.60       90.68    122.06 o 
 -12   1   7      313.60      346.02     91.12 o 
 -11   1   7      573.55      423.82     82.22 o 
 -10   1   7      524.22      589.21     64.67 o 
  -9   1   7     4182.01     4331.56    133.29 o 
  -8   1   7     1378.57     1539.44     85.48 o 
  -7   1   7     1755.79     1623.21     69.66 o 
  -6   1   7    13412.89    13225.88    228.43 o 
  -5   1   7    13055.07    13160.25    220.30 o 
  -4   1   7       76.18       97.26     15.92 o 
  -3   1   7      201.50      296.60     15.40 o 
  -2   1   7      817.99      792.88     22.37 o 
  -1   1   7     3294.80     3645.95     52.60 o 
   0   1   7      834.77      832.97     23.17 o 
   1   1   7    16029.48    16599.52    207.72 o 
   2   1   7     4667.96     4565.07     82.23 o 
   3   1   7     1217.78      969.23     41.46 o 
   4   1   7      958.58      854.55     45.17 o 
   5   1   7     3245.59     3255.28     91.75 o 
   6   1   7       17.97       16.81     20.32 o 
   7   1   7      415.44      497.63     59.43 o 
   8   1   7     1833.89     1685.31     87.99 o 
   9   1   7    14828.79    14599.82    314.24 o 
  10   1   7      285.40      298.59     57.86 o 
  11   1   7      640.23      634.93    100.05 o 
  12   1   7     1634.17     1455.51    212.48 o 
 -12   2   7     2777.91     2696.72    177.87 o 
 -11   2   7      840.74      936.77    109.68 o 
 -10   2   7      500.42      482.08     64.02 o 
  -9   2   7      991.45     1089.34     66.02 o 
  -8   2   7     1232.80     1201.61     64.99 o 
  -7   2   7    13724.74    13630.23    241.28 o 
  -6   2   7      200.37      176.47     27.61 o 
  -5   2   7     4523.98     4423.14     96.05 o 
  -4   2   7      121.13      153.66     19.03 o 
  -3   2   7      980.35     1023.38     32.79 o 
  -2   2   7     2160.66     2304.34     50.68 o 
  -1   2   7     7688.96     7629.14     93.82 o 
   0   2   7     2216.59     2220.48     52.89 o 
   1   2   7    24202.96    24628.42    319.91 o 
   2   2   7     7365.71     7584.30    123.90 o 
   3   2   7    16254.41    16352.88    269.10 o 
   4   2   7     4088.44     4008.88     98.67 o 
   5   2   7     1741.10     2003.17     69.27 o 
   6   2   7      875.65      898.20     55.23 o 
   7   2   7      104.10      109.00     28.99 o 
   8   2   7     1570.55     1602.33     85.88 o 
   9   2   7      416.15      335.72     50.95 o 
  10   2   7     1353.36     1235.91    106.23 o 
  11   2   7      148.71      116.43     74.32 o 
  12   2   7     1683.43     1810.18    201.09 o 
 -12   3   7       43.71      -49.53     86.36 o 
 -11   3   7       17.14       15.60     60.63 o 
 -10   3   7      388.02      359.37     59.68 o 
  -9   3   7       14.09       31.22     26.90 o 
  -8   3   7     2938.77     2845.20     91.09 o 
  -7   3   7     2365.72     2274.01    106.16 o 
  -6   3   7      338.31      311.09     26.67 o 
  -5   3   7     2058.73     1965.63     57.44 o 
  -4   3   7     1255.83     1303.59     38.84 o 
  -3   3   7     1842.58     1942.83     75.78 o 
  -2   3   7     4797.58     5026.90     77.95 o 
  -1   3   7    16669.61    16745.54    203.33 o 
   0   3   7    18333.26    18465.13    221.61 o 
   1   3   7     9375.33     9718.61    129.91 o 
   2   3   7      166.29      240.26     19.20 o 
   3   3   7     2860.21     3007.02     75.56 o 
   4   3   7     1146.75     1228.08     53.48 o 
   5   3   7      202.02      192.61     27.89 o 
   6   3   7     1026.96     1009.67     58.72 o 
   7   3   7     1111.38     1177.41     68.89 o 
   8   3   7     1671.97     1777.75     90.07 o 
   9   3   7      747.05      676.05     63.17 o 
  10   3   7      103.57      126.41     56.32 o 
  11   3   7      163.12      220.87     89.98 o 
  12   3   7      900.79      732.03    166.10 o 
 -12   4   7      129.23       86.10     93.71 o 
 -11   4   7      501.15      599.12    115.72 o 
 -10   4   7      944.41     1114.47    101.23 o 
  -9   4   7      504.65      517.41     49.17 o 
  -8   4   7     2233.19     2208.70     82.65 o 
  -7   4   7     1955.72     1947.02     71.54 o 
  -6   4   7      146.55      181.09     26.81 o 
  -5   4   7     2716.42     2646.28     65.08 o 
  -4   4   7     3586.50     3687.77     76.23 o 
  -3   4   7     7774.44     8297.91    128.97 o 
  -2   4   7     1514.15     1615.49     34.18 o 
  -1   4   7    12356.96    12755.05    191.83 o 
   0   4   7    30977.68    31584.21    461.62 o 
   1   4   7       18.58       21.39     10.87 o 
   2   4   7      154.28      103.62     18.82 o 
   3   4   7    17434.01    17065.13    285.87 o 
   4   4   7      204.86      170.86     31.53 o 
   5   4   7    19963.81    20256.62    373.78 o 
   6   4   7       28.59       56.66     24.07 o 
   7   4   7        4.99      -23.19     24.05 o 
   8   4   7      596.57      628.00     69.67 o 
   9   4   7     1048.77     1016.87     83.67 o 
  10   4   7      359.41      322.64     90.00 o 
  11   4   7     1029.18      780.38    130.19 o 
  12   4   7       10.35       48.59    100.39 o 
 -12   5   7        4.51       49.71     89.23 o 
 -11   5   7       83.32       25.12     53.40 o 
 -10   5   7     4582.68     4941.32    157.90 o 
  -9   5   7     1637.08     1576.66     81.33 o 
  -8   5   7     1839.65     2062.52     82.72 o 
  -7   5   7      298.14      227.40     42.47 o 
  -6   5   7      319.68      287.98     35.88 o 
  -5   5   7     3537.73     3734.11     82.74 o 
  -4   5   7       16.84       29.93     21.29 o 
  -3   5   7       27.37      -13.05     13.05 o 
  -2   5   7    44302.50    45302.31    559.07 o 
  -1   5   7      871.00      906.97     28.64 o 
   0   5   7    35229.95    35056.96    452.67 o 
   1   5   7    15377.51    16390.77    235.49 o 
   2   5   7     3051.52     3088.56     65.43 o 
   3   5   7      277.32      359.03     38.67 o 
   4   5   7     4014.58     4223.36    110.54 o 
   5   5   7     9070.41     8986.13    190.77 o 
   6   5   7     1856.38     1822.74     85.81 o 
   7   5   7        4.81      -24.45     24.45 o 
   8   5   7     1095.11     1103.26     79.50 o 
   9   5   7     3371.59     3627.66    215.03 o 
  10   5   7      820.74      363.25     90.08 o 
  11   5   7        5.51       43.60     71.13 o 
  12   5   7      202.04      253.15     92.81 o 
 -12   6   7      114.06      100.79    117.27 o 
 -11   6   7     1220.13     1350.23    185.26 o 
 -10   6   7     1981.29     2099.18    173.28 o 
  -9   6   7     2570.57     2591.27    105.38 o 
  -8   6   7     1466.80     1523.84     79.69 o 
  -7   6   7     3842.78     3953.02    111.81 o 
  -6   6   7       12.20       12.38     23.64 o 
  -5   6   7     7128.17     6983.90    130.03 o 
  -4   6   7      441.10      435.77     23.26 o 
  -3   6   7     5637.72     5659.50     89.58 o 
  -2   6   7      847.16      777.26     29.79 o 
  -1   6   7       12.33       -8.33      9.81 o 
   0   6   7     6762.72     6976.82    101.08 o 
   1   6   7     5012.40     5001.23     84.62 o 
   2   6   7     5813.29     6164.04    120.97 o 
   3   6   7    12964.36    12889.46    242.81 o 
   4   6   7     4118.36     4233.22    128.23 o 
   5   6   7      607.67      577.88     47.33 o 
   6   6   7      746.45      660.51     54.57 o 
   7   6   7     2389.61     2233.76     99.17 o 
   8   6   7      164.37       88.84     42.93 o 
   9   6   7      855.36      881.25    119.77 o 
  10   6   7       48.78        7.97     58.30 o 
  11   6   7       95.31       23.79     65.91 o 
 -12   7   7       47.19       81.52    110.45 o 
 -11   7   7      410.85      322.37    118.36 o 
 -10   7   7     2735.00     2516.28    306.81 o 
  -9   7   7     1763.27     1787.67    141.14 o 
  -8   7   7      474.21      499.64     67.94 o 
  -7   7   7        6.73        8.19     26.37 o 
  -6   7   7      353.12      267.05     37.18 o 
  -5   7   7     5350.67     5720.30    126.10 o 
  -4   7   7      121.31       58.76     23.16 o 
  -3   7   7    15468.79    16007.05    248.30 o 
  -2   7   7    25986.03    26210.31    396.68 o 
  -1   7   7     1239.09     1193.13     35.68 o 
   0   7   7    10693.79    10847.02    168.92 o 
   1   7   7     1045.24     1158.12     44.94 o 
   2   7   7     9726.96    10618.10    213.63 o 
   3   7   7     2655.56     2627.08     82.23 o 
   4   7   7     1421.35     1695.48     65.21 o 
   5   7   7      411.91      462.85     43.57 o 
   6   7   7    20943.76    20529.19    477.77 o 
   7   7   7      855.42      934.86     80.21 o 
   8   7   7      296.97      252.17     61.81 o 
   9   7   7     1001.62      937.70    125.19 o 
  10   7   7      124.58       42.92     60.73 o 
  11   7   7       11.24       85.06    106.46 o 
 -11   8   7     2470.41     2480.77    246.25 o 
 -10   8   7      114.64      147.68    112.10 o 
  -9   8   7      786.09      799.13    101.77 o 
  -8   8   7     1849.07     1489.32    110.07 o 
  -7   8   7      794.50      847.20     81.32 o 
  -6   8   7     1377.62     1533.88     91.02 o 
  -5   8   7       68.46       40.04     30.70 o 
  -4   8   7    11399.48    11589.99    231.48 o 
  -3   8   7     4319.88     4676.33    107.91 o 
  -2   8   7     1070.42     1131.96     43.97 o 
  -1   8   7      998.06     1014.62     48.20 o 
   0   8   7       41.54       -7.37     17.40 o 
   1   8   7      792.31      824.15     36.91 o 
   2   8   7     8977.67     8909.77    171.71 o 
   3   8   7     1032.45     1045.53     54.77 o 
   4   8   7    10839.79    10627.45    263.01 o 
   5   8   7      296.67      298.15     44.67 o 
   6   8   7     1479.81     1414.20     92.69 o 
   7   8   7      314.19      290.05     52.09 o 
   8   8   7     1358.33     1276.28    151.22 o 
   9   8   7       58.32       26.13     52.99 o 
  10   8   7      105.70      173.37    112.59 o 
  11   8   7      795.78      825.58    122.20 o 
 -11   9   7       88.01       80.59    105.37 o 
 -10   9   7       75.17      212.42     78.40 o 
  -9   9   7       65.69      198.42    118.26 o 
  -8   9   7       19.74      -33.05     42.20 o 
  -7   9   7      405.17      383.45     65.26 o 
  -6   9   7      814.40      838.59     78.90 o 
  -5   9   7       24.66      -11.78     58.39 o 
  -4   9   7      300.06      406.58     46.85 o 
  -3   9   7     1168.16     1305.35     60.17 o 
  -2   9   7      343.12      293.66     27.42 o 
  -1   9   7      742.76      663.90     63.18 o 
   0   9   7     5525.91     5584.26     96.52 o 
   1   9   7      117.91      101.14     24.04 o 
   2   9   7     3567.98     3663.49     82.92 o 
   3   9   7        0.05        5.47     17.98 o 
   4   9   7      491.32      482.00     63.03 o 
   5   9   7        2.19       25.68     24.71 o 
   6   9   7      968.83     1034.36     71.67 o 
   7   9   7      128.73      107.50     41.62 o 
   8   9   7      241.43      268.85     68.48 o 
   9   9   7      341.66      235.32     71.62 o 
  10   9   7      152.14      131.72     81.03 o 
  11   9   7        4.13      -58.48     58.48 o 
 -11  10   7      260.55      291.30     90.10 o 
 -10  10   7      189.25       69.25    103.11 o 
  -9  10   7     1576.53     1135.40    123.98 o 
  -8  10   7       59.90       13.09     49.37 o 
  -7  10   7      522.40      460.99     92.18 o 
  -6  10   7      863.02      844.01     80.35 o 
  -5  10   7        9.09        4.71     41.77 o 
  -4  10   7     9017.64     9269.65    246.05 o 
  -3  10   7       65.52       70.17     29.46 o 
  -2  10   7     9385.13     9616.75    194.39 o 
  -1  10   7        1.84      -25.98     25.98 o 
   0  10   7     1255.82     1195.52     56.29 o 
   1  10   7      176.00      166.66     37.90 o 
   2  10   7     1031.54     1053.72     63.58 o 
   3  10   7       13.57       35.57     19.52 o 
   4  10   7      154.18      162.45     35.30 o 
   5  10   7        0.49       34.77     34.71 o 
   6  10   7     3823.76     3921.74    137.49 o 
   7  10   7      333.51      313.57     58.24 o 
   8  10   7      680.68      734.62    100.02 o 
   9  10   7      450.82      546.71     99.58 o 
  10  10   7     2070.97     2504.55    195.32 o 
 -10  11   7      224.58      163.40     88.29 o 
  -9  11   7      238.82      236.97     83.71 o 
  -8  11   7      271.02      206.37    162.85 o 
  -7  11   7      403.54      369.16     67.77 o 
  -6  11   7     1429.83     1295.33    120.61 o 
  -5  11   7      169.29      115.47     71.00 o 
  -4  11   7      516.32      470.83     59.20 o 
  -3  11   7      935.61      914.66     59.85 o 
  -2  11   7    12018.57    12430.46    270.33 o 
  -1  11   7      688.97      782.22    106.51 o 
   0  11   7       36.11       59.63     23.46 o 
   1  11   7      984.46      968.29     66.96 o 
   2  11   7     1949.29     2112.86     87.53 o 
   3  11   7        9.09       45.37     37.54 o 
   4  11   7     1277.77     1372.99     79.70 o 
   5  11   7       57.02       43.87     28.04 o 
   6  11   7     5132.68     4883.18    160.57 o 
   7  11   7     1842.60     2047.08    133.83 o 
   8  11   7      331.26      231.89     76.45 o 
   9  11   7       63.93      122.30     78.56 o 
  10  11   7     1238.33     1396.80    148.07 o 
 -10  12   7       22.48      -18.38     96.55 o 
  -9  12   7     1446.68     1501.57    149.75 o 
  -8  12   7     2910.57     3298.73    238.80 o 
  -7  12   7       61.42      109.04    135.14 o 
  -6  12   7     5033.26     5433.29    232.29 o 
  -5  12   7     2144.24     2410.23    124.50 o 
  -4  12   7       59.78       48.38     74.38 o 
  -3  12   7      345.29      490.28     71.65 o 
  -2  12   7        9.82       -1.99     59.05 o 
  -1  12   7       26.81       22.90     43.79 o 
   0  12   7    18052.97    17148.08    378.25 o 
   1  12   7       26.44       23.57     35.11 o 
   2  12   7    10306.20    10277.98    253.36 o 
   3  12   7       68.86      102.68     46.88 o 
   4  12   7     1543.16     1525.59    117.53 o 
   5  12   7      552.64      405.90     75.72 o 
   6  12   7     1684.70     1799.85    120.24 o 
   7  12   7        3.30      105.84     51.43 o 
   8  12   7      249.22      239.43     71.13 o 
   9  12   7      302.47      250.84    103.02 o 
  -9  13   7       65.38      144.93    106.38 o 
  -8  13   7      428.15      345.80    234.12 o 
  -7  13   7      310.66      403.53    145.46 o 
  -6  13   7     2440.47     2556.12    212.96 o 
  -5  13   7     1612.84     1670.88    271.04 o 
  -4  13   7     4197.36     4573.40    222.77 o 
  -3  13   7      149.85      112.44     42.28 o 
  -2  13   7     8282.88     7937.40    343.91 o 
  -1  13   7     1023.85     1111.71     75.84 o 
   0  13   7     3086.79     2961.78    152.05 o 
   1  13   7       29.10       -8.30     47.29 o 
   2  13   7      400.18      314.52     63.69 o 
   3  13   7      620.90      761.46    107.88 o 
   4  13   7      250.34      238.67     91.31 o 
   5  13   7       10.85       50.18     65.95 o 
   6  13   7     4229.78     4816.29    261.80 o 
   7  13   7      148.85      212.23     96.79 o 
   8  13   7       33.61        5.97     55.41 o 
   9  13   7      665.34      879.98    182.69 o 
  -9  14   7      227.68      209.91    248.16 o 
  -8  14   7      618.19      362.57    131.28 o 
  -7  14   7     2350.76     2226.00    278.02 o 
  -6  14   7      242.51      230.86    105.03 o 
  -5  14   7     2448.30     2667.39    202.15 o 
  -4  14   7     1465.16     1334.49    137.12 o 
  -3  14   7      389.50      428.34     83.07 o 
  -2  14   7     1031.21      929.63     92.12 o 
  -1  14   7       11.21      -24.09     41.89 o 
   0  14   7      867.21      818.95     70.91 o 
   1  14   7     4314.49     4745.13    151.95 o 
   2  14   7       82.57       13.88     47.26 o 
   3  14   7      163.76      202.96     81.02 o 
   4  14   7       95.42      -53.59     53.59 o 
   5  14   7       77.66       34.41     88.32 o 
   7  14   7     1081.71     1025.73    193.28 o 
   8  14   7      437.02      558.59    136.78 o 
  -8  15   7     1581.46     1378.15    231.50 o 
  -7  15   7      464.34      342.48    133.94 o 
  -6  15   7        0.13      -25.23     62.22 o 
  -5  15   7       23.17       44.61     83.77 o 
  -4  15   7      277.59      149.07    112.71 o 
  -3  15   7       12.51      -93.27     93.27 o 
  -2  15   7       34.43       15.49    107.09 o 
  -1  15   7      854.40      886.62    125.07 o 
   0  15   7     2682.15     2579.51    187.64 o 
   1  15   7        3.31       10.15     63.21 o 
   2  15   7      655.99      629.46    154.19 o 
   3  15   7       39.80       96.12     78.32 o 
   4  15   7       68.10       52.88     78.73 o 
   5  15   7      337.27      349.73    129.71 o 
   6  15   7      335.43      339.03    102.38 o 
   7  15   7     1039.44     1208.88    211.74 o 
  -7  16   7      817.38      589.33    126.37 o 
  -6  16   7       93.64      311.50    108.43 o 
  -5  16   7       77.00       30.71     99.15 o 
  -4  16   7       50.33      138.35     46.82 o 
  -3  16   7     3053.43     2907.04    305.51 o 
  -2  16   7      318.57      113.28    124.16 o 
  -1  16   7      434.20      586.94    172.92 o 
   0  16   7      165.12      129.11     80.68 o 
   1  16   7      834.63      841.03    124.46 o 
   2  16   7      349.87      360.38     96.69 o 
   3  16   7     1645.04     1708.65    309.68 o 
   4  16   7       70.61      139.59    101.01 o 
   5  16   7     3104.61     3212.30    334.35 o 
   6  16   7      351.92      300.09    119.53 o 
  -5  17   7       74.77       -8.45     92.49 o 
  -4  17   7       20.12      121.48    100.64 o 
  -3  17   7     1179.50     1237.02    218.48 o 
  -2  17   7       16.30      355.80    152.74 o 
  -1  17   7      116.66       24.00    121.23 o 
   0  17   7      169.83      127.82     92.14 o 
   1  17   7     1372.75     1172.52    194.95 o 
   2  17   7       56.40      106.00    172.68 o 
   3  17   7      119.56      306.19    129.54 o 
   4  17   7      171.04      141.70    111.49 o 
   5  17   7      512.30      902.35    179.13 o 
  -4  18   7       12.78      134.84    128.20 o 
  -3  18   7      752.41      585.15    179.26 o 
  -2  18   7      147.02       14.24    129.85 o 
  -1  18   7     4067.56     3657.61    363.37 o 
   0  18   7      201.98      304.91    139.66 o 
   1  18   7     1448.35     1165.23    154.21 o 
   2  18   7        1.53      -70.60     83.06 o 
   3  18   7     1849.79     1956.84    263.73 o 
   4  18   7        1.71       95.41     99.92 o 
  -2  19   7       34.08      151.44    153.58 o 
  -1  19   7     5002.39     5593.18    439.51 o 
   0  19   7       24.61     -149.73    150.37 o 
   1  19   7      142.61      255.85    119.26 o 
   2  19   7       21.40       96.50    102.40 o 
   3  19   7       18.38      138.53    113.86 o 
 -12   0   8     1689.81     1947.87    237.12 o 
 -11   0   8     1256.59      953.26    150.69 o 
 -10   0   8      281.45       56.80     66.85 o 
  -9   0   8       21.83       16.71     55.99 o 
  -8   0   8     8700.72     8739.69    262.87 o 
  -7   0   8     2967.31     3069.53    106.76 o 
  -6   0   8    52878.71    53257.28   1003.43 o 
  -5   0   8    14935.99    15423.50    316.81 o 
  -4   0   8    20082.79    19934.69    389.39 o 
  -3   0   8     1403.49     1454.38     49.37 o 
  -2   0   8      317.94      383.34     34.79 o 
  -1   0   8       12.87       18.32     12.00 o 
   0   0   8     4596.60     4538.96     98.86 o 
   1   0   8      581.75      600.08     27.90 o 
   3   0   8        1.05       -2.63     16.78 o 
   4   0   8        7.16       14.55     21.37 o 
   5   0   8     1983.51     1772.80     91.14 o 
   6   0   8     1890.94     2048.78    107.25 o 
   7   0   8       53.51       46.19     37.69 o 
   8   0   8       78.26      139.43     50.71 o 
   9   0   8     2696.13     2724.96    162.19 o 
  10   0   8     2069.29     2137.00    187.71 o 
  11   0   8     1278.26     1471.96    242.19 o 
  12   0   8     1729.41     2066.77    306.23 o 
 -12   1   8     2044.75     1927.80    155.19 o 
 -11   1   8      162.58       75.47     77.94 o 
 -10   1   8      132.08       73.36     43.48 o 
  -9   1   8       26.24       21.24     32.84 o 
  -8   1   8     2019.28     1970.46    104.89 o 
  -7   1   8     3242.41     3365.31     92.13 o 
  -6   1   8    14346.88    14551.39    247.73 o 
  -5   1   8      404.61      433.28     34.88 o 
  -4   1   8    25054.96    25814.53    350.17 o 
  -3   1   8     3932.43     4095.15     69.80 o 
  -2   1   8      595.71      552.84     24.56 o 
  -1   1   8       53.45       77.83     10.40 o 
   0   1   8        3.33      -10.11     10.11 o 
   1   1   8       13.32        7.96     13.51 o 
   2   1   8    38073.33    39230.79    506.72 o 
   3   1   8      442.90      404.44     23.79 o 
   4   1   8    19580.43    19497.61    353.49 o 
   5   1   8     1269.73     1210.32     58.86 o 
   6   1   8        4.62        5.40     20.25 o 
   7   1   8      236.02      233.33     37.43 o 
   8   1   8        1.33      -27.62     27.62 o 
   9   1   8      266.74      241.20     66.27 o 
  10   1   8      123.84       52.60     44.98 o 
  11   1   8       50.36      156.45     93.12 o 
  12   1   8      759.65      905.20    151.53 o 
 -12   2   8       92.12       83.90     71.77 o 
 -11   2   8      208.89       92.64     64.70 o 
 -10   2   8      428.82      422.63     64.99 o 
  -9   2   8      109.16      148.15     40.81 o 
  -8   2   8     2402.33     2362.95     84.18 o 
  -7   2   8     2308.46     2268.37     74.67 o 
  -6   2   8    21341.95    20365.85    330.32 o 
  -5   2   8      231.84      204.46     23.24 o 
  -4   2   8       40.02       29.47     13.82 o 
  -3   2   8     2674.27     2827.46     59.27 o 
  -2   2   8        3.71        4.86     11.24 o 
  -1   2   8     3375.64     3613.17     54.13 o 
   0   2   8     6133.87     6259.98    126.96 o 
   1   2   8     1666.93     1728.12     38.82 o 
   2   2   8    81027.17    81533.88   1160.62 o 
   3   2   8       85.36       52.14     14.59 o 
   4   2   8    37486.76    37999.80    653.66 o 
   5   2   8     1418.66     1389.09     64.05 o 
   6   2   8     2005.63     2146.15     79.37 o 
   7   2   8        6.50        4.51     23.27 o 
   8   2   8     2889.11     2924.47    111.67 o 
   9   2   8     1016.76      934.00     92.92 o 
  10   2   8     3521.62     3805.93    159.70 o 
  11   2   8       15.41       -5.16     62.01 o 
  12   2   8     2272.49     2506.83    256.99 o 
 -12   3   8     2548.38     2573.98    175.68 o 
 -11   3   8        9.37      -56.06     56.06 o 
 -10   3   8     1200.76     1405.24     97.89 o 
  -9   3   8     1646.38     1579.40     78.83 o 
  -8   3   8      158.25      222.13     51.50 o 
  -7   3   8     4687.17     4698.71    113.35 o 
  -6   3   8      748.81      721.33     43.18 o 
  -5   3   8     3418.13     3483.57     84.39 o 
  -4   3   8    11364.87    10566.92    189.16 o 
  -3   3   8      342.58      393.37     35.92 o 
  -2   3   8      484.02      661.62     20.12 o 
  -1   3   8    15364.29    15396.28    188.93 o 
   0   3   8     4192.11     4322.52     64.26 o 
   1   3   8     3661.84     3647.85     62.88 o 
   2   3   8     3399.32     3491.07     62.11 o 
   3   3   8      415.07      409.06     26.56 o 
   4   3   8    30286.59    30582.10    534.58 o 
   5   3   8     2587.85     2509.90     80.39 o 
   6   3   8     3830.86     3882.97    110.54 o 
   7   3   8      416.57      387.08     44.23 o 
   8   3   8     4836.46     4894.76    142.42 o 
   9   3   8        2.74       -4.97     32.85 o 
  10   3   8        8.98       49.23     52.82 o 
  11   3   8       90.74       49.64     69.25 o 
  12   3   8     2519.47     2403.41    232.07 o 
 -12   4   8      403.75      200.55     75.37 o 
 -11   4   8     1015.61      976.66    127.52 o 
 -10   4   8      132.57      144.42     50.08 o 
  -9   4   8      356.39      278.01     41.59 o 
  -8   4   8      789.53      777.33     55.16 o 
  -7   4   8     7037.32     7225.63    151.10 o 
  -6   4   8      643.67      713.51     47.46 o 
  -5   4   8     1353.44     1362.82     55.87 o 
  -4   4   8     2246.93     2109.20     60.82 o 
  -3   4   8      429.54      478.34     24.68 o 
  -2   4   8     2416.67     2496.31     52.69 o 
  -1   4   8     8462.17     8485.40    112.82 o 
   0   4   8    30742.98    30761.72    459.47 o 
   1   4   8     9982.41    10066.58    136.30 o 
   2   4   8     2746.54     2984.14     63.56 o 
   3   4   8    20908.50    20786.46    343.70 o 
   4   4   8       23.48       16.77     11.91 o 
   5   4   8      305.20      329.38     34.32 o 
   6   4   8     2179.92     2067.36     81.26 o 
   7   4   8      121.64       78.17     29.40 o 
   8   4   8     4383.62     4441.66    150.31 o 
   9   4   8      165.34      142.74     44.38 o 
  10   4   8       61.45      102.09     69.11 o 
  11   4   8     3687.11     3351.54    260.13 o 
  12   4   8        0.07      -32.63     73.42 o 
 -12   5   8     1829.89     1976.17    260.15 o 
 -11   5   8      142.53       36.45     56.99 o 
 -10   5   8      219.50      164.42     60.66 o 
  -9   5   8       73.54       29.32     33.34 o 
  -8   5   8     2442.04     2517.37    100.42 o 
  -7   5   8     2805.13     2836.95     93.32 o 
  -6   5   8       11.11       35.60     23.10 o 
  -5   5   8     1182.24     1104.65     43.08 o 
  -4   5   8     2655.92     2429.89     58.28 o 
  -3   5   8     2319.67     2426.39     46.88 o 
  -2   5   8    18389.08    18708.84    242.16 o 
  -1   5   8      201.80      196.81     35.30 o 
   0   5   8     3546.15     3704.62     65.37 o 
   1   5   8     8865.99     8980.62    130.52 o 
   2   5   8      188.58      179.00     16.94 o 
   3   5   8      118.76      116.08     18.44 o 
   4   5   8    16203.95    16642.16    287.89 o 
   5   5   8      172.17      163.55     26.99 o 
   6   5   8     2285.77     2025.01     82.16 o 
   7   5   8       35.24       25.27     26.73 o 
   8   5   8      577.68      601.49     62.67 o 
   9   5   8     2013.63     1912.69    176.44 o 
  10   5   8        1.51      -62.96     88.11 o 
  11   5   8      170.59      130.00    106.75 o 
  12   5   8      458.84      422.30    106.65 o 
 -12   6   8     1137.07     1144.18    193.35 o 
 -11   6   8      931.00     1195.80    176.61 o 
 -10   6   8      429.83      408.68     83.77 o 
  -9   6   8     8125.73     8553.91    199.05 o 
  -8   6   8     1098.85     1031.53     68.14 o 
  -7   6   8     1466.77     1566.94     74.73 o 
  -6   6   8     1531.52     1577.41     67.61 o 
  -5   6   8      192.18      149.14     26.67 o 
  -4   6   8     6472.59     6407.11    106.39 o 
  -3   6   8     2982.82     2898.87     58.10 o 
  -2   6   8    10412.30    10716.44    164.87 o 
  -1   6   8    23103.36    22466.05    299.25 o 
   0   6   8      676.89      794.52     26.10 o 
   1   6   8     3131.32     3085.58     63.60 o 
   2   6   8     1255.20     1366.82     40.95 o 
   3   6   8    10795.74    10948.13    212.50 o 
   4   6   8      123.04      101.12     23.39 o 
   5   6   8       16.00       -4.00     19.78 o 
   6   6   8      126.37      141.75     32.49 o 
   7   6   8     9320.08     9500.65    237.32 o 
   8   6   8      119.01      174.47     46.84 o 
   9   6   8      213.58      117.35     65.13 o 
  10   6   8       65.23       -3.46     59.05 o 
  11   6   8      711.50      541.53    102.04 o 
 -12   7   8      296.38      317.24    256.02 o 
 -11   7   8     2465.91     2242.22    233.62 o 
 -10   7   8     1251.24     1127.30    122.05 o 
  -9   7   8     1163.89     1239.00    120.94 o 
  -8   7   8      183.38      174.79     51.73 o 
  -7   7   8     1712.19     1752.44     96.23 o 
  -6   7   8     3408.37     3509.39     98.65 o 
  -5   7   8     4675.83     4832.02    112.38 o 
  -4   7   8     1323.26     1337.62     42.06 o 
  -3   7   8    41635.53    43063.27    537.53 o 
  -2   7   8     6392.91     6422.88    132.20 o 
  -1   7   8    13018.67    13108.68    189.07 o 
   0   7   8       91.33       88.17     14.82 o 
   1   7   8     7147.76     6897.41    111.41 o 
   2   7   8        1.44        8.82     13.41 o 
   3   7   8     8972.22     8843.66    235.64 o 
   4   7   8     2491.77     2563.04     76.51 o 
   5   7   8     7881.40     7749.91    188.64 o 
   6   7   8      478.08      503.23     82.04 o 
   7   7   8       94.97       76.59     41.20 o 
   8   7   8      119.50      122.50     45.65 o 
   9   7   8       15.22       49.08     83.48 o 
  10   7   8        3.96       19.64     65.50 o 
  11   7   8      138.71       99.11     83.38 o 
 -11   8   8        7.32       50.04     99.96 o 
 -10   8   8      183.02      185.72     69.99 o 
  -9   8   8     2750.28     2794.80    182.56 o 
  -8   8   8      932.29      914.40     93.42 o 
  -7   8   8     2082.16     2237.98    127.92 o 
  -6   8   8      199.73      162.57     46.26 o 
  -5   8   8     5128.05     5074.59    151.89 o 
  -4   8   8      107.77       89.20     94.95 o 
  -3   8   8     3805.42     4180.74    110.43 o 
  -2   8   8     1249.16     1287.06     47.47 o 
  -1   8   8     9312.99     8822.94    141.21 o 
   0   8   8      712.82      677.83     31.90 o 
   1   8   8     6450.72     6345.38    122.19 o 
   2   8   8        0.66       -3.26     17.15 o 
   3   8   8    18957.64    19377.72    383.24 o 
   4   8   8      858.57      837.80     62.07 o 
   5   8   8      634.45      535.17     58.14 o 
   6   8   8      310.49      332.19     52.49 o 
   7   8   8        3.50       47.10     38.35 o 
   8   8   8      886.57      801.94    107.47 o 
   9   8   8      696.08      712.30    111.25 o 
  10   8   8        0.83       86.61     89.07 o 
  11   8   8     1014.70     1033.68    138.25 o 
 -11   9   8      484.16      491.70     95.02 o 
 -10   9   8      480.27      500.05    108.14 o 
  -9   9   8     3136.81     3437.69    187.56 o 
  -8   9   8     1991.63     1903.00    127.05 o 
  -7   9   8      152.93      104.51     47.88 o 
  -6   9   8       61.81       60.87     41.88 o 
  -5   9   8       36.43       26.67     41.33 o 
  -4   9   8     2010.30     2228.73     92.78 o 
  -3   9   8    16222.21    17135.90    333.61 o 
  -2   9   8        2.06      -12.03     19.40 o 
  -1   9   8    14819.98    14717.65    269.61 o 
   0   9   8      175.68      103.56     94.87 o 
   1   9   8      474.32      535.28     30.45 o 
   2   9   8       44.93       75.12     19.15 o 
   3   9   8     1783.09     2084.53     78.60 o 
   4   9   8        0.21        4.46     21.86 o 
   5   9   8    12853.95    12673.60    284.69 o 
   6   9   8       49.11       69.06     35.29 o 
   7   9   8     6749.88     6875.71    215.35 o 
   8   9   8       56.66       30.28     55.31 o 
   9   9   8     2262.67     1767.90    175.56 o 
  10   9   8      188.39      114.63    159.82 o 
  11   9   8       57.17       36.39    115.27 o 
 -11  10   8      123.45      173.24    108.84 o 
 -10  10   8        4.40      -57.87     57.87 o 
  -9  10   8      315.46      322.22     86.07 o 
  -8  10   8      164.02      353.63     67.62 o 
  -7  10   8        9.51       55.48     63.74 o 
  -6  10   8      972.17      985.52     86.57 o 
  -5  10   8        2.28        4.80    119.30 o 
  -4  10   8     1793.50     1724.11     86.64 o 
  -3  10   8      561.08      488.31     43.98 o 
  -2  10   8      122.20      208.00     52.04 o 
  -1  10   8      811.79      805.86     54.41 o 
   0  10   8      300.38      281.96     33.67 o 
   1  10   8      430.06      429.12     59.61 o 
   2  10   8       67.89       61.42     29.03 o 
   3  10   8      260.37      271.90     32.23 o 
   4  10   8       92.79       92.51     47.18 o 
   5  10   8     3891.27     3779.03    139.16 o 
   6  10   8       81.66       15.31     34.30 o 
   7  10   8     1794.12     1671.09    183.89 o 
   8  10   8        6.81      -57.77     60.96 o 
   9  10   8       31.80      116.87     60.57 o 
  10  10   8        6.35       79.89     91.86 o 
 -10  11   8      440.99      336.28     95.68 o 
  -9  11   8     2071.53     2039.20    167.49 o 
  -8  11   8      787.58      794.29    169.93 o 
  -7  11   8      665.13      533.27     92.04 o 
  -6  11   8      754.60      939.17    105.85 o 
  -5  11   8     8392.66     8866.05    227.04 o 
  -4  11   8        2.02       -2.05     44.10 o 
  -3  11   8     1260.70     1418.63     70.70 o 
  -2  11   8     1799.32     1820.28    108.69 o 
  -1  11   8       24.01      -29.57     29.57 o 
   0  11   8     2185.39     2116.87     74.15 o 
   1  11   8     3221.22     3259.49    114.18 o 
   2  11   8      125.51       99.67     35.08 o 
   3  11   8     2351.78     2509.40    128.14 o 
   4  11   8      557.22      598.11     57.17 o 
   5  11   8     2303.55     2671.98    125.54 o 
   6  11   8      950.29     1015.61     89.05 o 
   7  11   8     3739.16     3907.66    168.22 o 
   8  11   8       12.35       42.97     43.39 o 
   9  11   8      310.50      363.46     94.54 o 
  10  11   8      957.14     1134.15    144.84 o 
 -10  12   8      502.90      469.78    143.34 o 
  -9  12   8      642.78      685.39    157.50 o 
  -8  12   8     1280.44     1320.84    178.53 o 
  -7  12   8      333.45      450.33    100.34 o 
  -6  12   8      248.24      252.70     64.35 o 
  -5  12   8        3.10       -1.02     38.71 o 
  -4  12   8      434.26      375.83    104.03 o 
  -3  12   8     1302.21     1173.07    155.11 o 
  -2  12   8     2388.93     2465.88    134.10 o 
  -1  12   8    13281.58    13389.50    306.21 o 
   0  12   8     5124.50     4838.15    144.96 o 
   1  12   8     1979.37     1984.68     93.58 o 
   2  12   8      801.87      791.42     74.34 o 
   3  12   8      374.64      378.71     74.23 o 
   4  12   8      521.26      869.61    218.80 o 
   5  12   8      116.60      246.21    131.39 o 
   6  12   8      180.18      248.18     63.39 o 
   7  12   8      478.06      488.06    116.06 o 
   8  12   8      144.38      155.12     60.85 o 
   9  12   8      183.72      114.48     78.35 o 
  -9  13   8      390.24      452.66    187.87 o 
  -8  13   8     1463.76     1686.44    331.86 o 
  -7  13   8      106.00      -71.59     71.59 o 
  -6  13   8      338.53      369.34    117.56 o 
  -5  13   8     3596.83     3755.70    182.10 o 
  -4  13   8     2561.50     2691.92    153.74 o 
  -3  13   8      363.18      302.11     80.44 o 
  -2  13   8       52.74       94.04     52.08 o 
  -1  13   8      348.35      459.99     97.02 o 
   0  13   8      407.25      401.25     55.04 o 
   1  13   8       25.39       18.67     40.54 o 
   2  13   8      243.86      236.25     49.75 o 
   3  13   8     2667.59     2645.11    188.83 o 
   4  13   8      105.49       61.62    101.57 o 
   5  13   8      245.19      418.98    159.20 o 
   6  13   8     1802.76     1808.77    280.64 o 
   7  13   8      912.29      879.28    180.48 o 
   8  13   8       16.00       22.78     55.50 o 
  -9  14   8     2332.63     2426.57    431.52 o 
  -8  14   8      381.89      343.85    128.76 o 
  -7  14   8     1596.05     1663.32    238.83 o 
  -6  14   8       43.22       49.51     77.53 o 
  -5  14   8      606.01      743.04    130.86 o 
  -4  14   8      222.59      215.94     80.03 o 
  -3  14   8      873.85      792.11    150.99 o 
  -2  14   8      209.29      179.68     77.73 o 
  -1  14   8     4980.41     4572.16    170.89 o 
   0  14   8      108.76       47.76     44.98 o 
   1  14   8     7967.93     7964.50    214.43 o 
   2  14   8      826.64     1144.30    130.93 o 
   3  14   8      259.53      247.68     81.58 o 
   4  14   8       87.74      -28.28    191.48 o 
   5  14   8      547.96      639.16    194.37 o 
   6  14   8      303.92      107.36     51.64 o 
   7  14   8       10.41       -5.53     72.25 o 
   8  14   8      214.99      421.04     96.16 o 
  -8  15   8      635.00      799.72    184.94 o 
  -7  15   8     1454.65     1415.00    239.88 o 
  -6  15   8      290.24      433.14    111.58 o 
  -5  15   8      738.30      809.35    166.02 o 
  -4  15   8     1737.65     1296.84    206.15 o 
  -3  15   8      457.29      330.43    132.41 o 
  -2  15   8      105.52       95.19    111.42 o 
  -1  15   8     1343.75     1331.97     98.40 o 
   0  15   8     1412.01     1523.38    148.17 o 
   1  15   8      174.66      179.35    113.92 o 
   2  15   8      105.39      157.75     76.94 o 
   3  15   8      173.35      222.21     88.30 o 
   4  15   8     1605.68     1843.43    367.03 o 
   5  15   8      508.69      448.13    141.63 o 
   6  15   8     1938.84     1808.50    249.02 o 
   7  15   8      212.44      176.23    105.55 o 
  -7  16   8      293.94      450.14    129.47 o 
  -6  16   8       27.42      134.40     87.36 o 
  -5  16   8      306.23      347.91    151.22 o 
  -4  16   8      555.79      465.86    140.66 o 
  -3  16   8        1.32      155.20    123.36 o 
  -2  16   8     1008.28     1047.42    190.69 o 
  -1  16   8        9.89       91.03     78.12 o 
   0  16   8      492.78      504.20    114.39 o 
   1  16   8     1294.95     1470.50    163.71 o 
   2  16   8      584.84      572.82    111.14 o 
   3  16   8      241.18      329.03    102.19 o 
   4  16   8       84.66       39.78     75.97 o 
   5  16   8       61.82      179.11    110.45 o 
   6  16   8      266.24      323.95    112.15 o 
  -5  17   8       78.32      207.13    133.42 o 
  -3  17   8        6.20      -99.10     99.10 o 
  -2  17   8     1511.91     1423.04    239.14 o 
  -1  17   8        5.34       72.22    129.06 o 
   0  17   8       88.67      112.43     91.55 o 
   1  17   8       27.57      -84.03     84.03 o 
   2  17   8       57.45       27.38    164.98 o 
   3  17   8        3.40       93.70    135.08 o 
   4  17   8      608.57      972.82    192.17 o 
   5  17   8        0.54      168.67     91.32 o 
  -4  18   8      264.88      116.30    131.16 o 
  -3  18   8      192.83      334.00    164.42 o 
  -2  18   8        3.18       48.45    130.30 o 
  -1  18   8        2.91       92.55    137.67 o 
   0  18   8     1208.31     1221.75    232.82 o 
   1  18   8       72.42      160.76     98.73 o 
   2  18   8     1226.68     1193.79    159.25 o 
   3  18   8       16.56      139.77    106.11 o 
   4  18   8       46.59      173.30    100.55 o 
  -2  19   8     1508.36     1442.93    251.25 o 
  -1  19   8       18.82      -53.29    153.99 o 
   0  19   8      260.69      504.26    202.94 o 
   1  19   8        0.93       33.58     95.41 o 
   2  19   8       58.59      231.93    113.14 o 
   3  19   8       30.93      292.68    140.66 o 
 -12   1   9     3143.89     3100.63    189.91 o 
 -11   1   9     1726.62     1785.35    140.88 o 
 -10   1   9     1464.21     1487.86     99.80 o 
  -9   1   9     1485.88     1455.18     81.01 o 
  -8   1   9      643.74      583.56     46.15 o 
  -7   1   9    11987.87    12116.07    194.33 o 
  -6   1   9     2575.74     2432.99     62.30 o 
  -5   1   9    23591.47    24201.67    336.05 o 
  -4   1   9     3486.57     3480.52     66.07 o 
  -3   1   9     3609.37     4037.90     71.81 o 
  -2   1   9     2586.27     2431.48     45.16 o 
  -1   1   9      796.39     1070.93     37.03 o 
   0   1   9      309.01      298.76     28.07 o 
   1   1   9     1388.78     1597.48     39.28 o 
   2   1   9       54.10       20.72     12.63 o 
   3   1   9    68733.24    68639.61   1261.32 o 
   4   1   9       55.37       54.26     17.84 o 
   5   1   9      826.73      804.99     49.37 o 
   6   1   9        5.06       41.17     21.77 o 
   7   1   9      499.53      435.43     45.86 o 
   8   1   9      504.48      678.82     61.25 o 
   9   1   9        9.31      -29.62     29.75 o 
  10   1   9      222.24      163.86     55.48 o 
  11   1   9     1476.38     1354.18    272.59 o 
  12   1   9      117.27      193.14     95.61 o 
 -12   2   9     1003.95     1057.46    120.34 o 
 -11   2   9     4902.40     4949.77    211.68 o 
 -10   2   9       61.25       75.46     45.59 o 
  -9   2   9     2331.45     2272.28    100.48 o 
  -8   2   9      215.16      115.20     34.36 o 
  -7   2   9     9146.24     9541.24    183.22 o 
  -6   2   9     2715.34     2800.62     78.56 o 
  -5   2   9     1180.33     1068.18     37.04 o 
  -4   2   9     1082.95     1043.24     33.37 o 
  -3   2   9   138089.88   143417.53   2042.37 o 
  -2   2   9      932.07      881.18     31.01 o 
  -1   2   9     7284.36     8176.04    123.27 o 
   0   2   9       10.67        1.36     16.22 o 
   1   2   9    13664.09    13171.54    172.70 o 
   2   2   9      333.35      327.71     16.83 o 
   3   2   9     1332.88     1369.39     48.88 o 
   4   2   9     2979.06     2834.60     80.19 o 
   5   2   9    44663.70    47089.80    809.96 o 
   6   2   9     2614.33     2792.40     98.27 o 
   7   2   9      753.28      734.68     79.79 o 
   8   2   9      308.16      324.10     45.91 o 
   9   2   9      151.95      151.30     40.32 o 
  10   2   9        2.07       -5.59     42.50 o 
  11   2   9        2.53       55.94     66.29 o 
  12   2   9     3091.53     3388.47    279.27 o 
 -12   3   9      110.16      106.31     72.47 o 
 -11   3   9      820.83      836.29    105.94 o 
 -10   3   9     2221.38     2424.93    125.93 o 
  -9   3   9       24.56      -16.92     24.61 o 
  -8   3   9       15.29       24.60     25.17 o 
  -7   3   9     5113.81     5105.58    119.39 o 
  -6   3   9     8580.27     8880.69    167.93 o 
  -5   3   9      325.29      281.12     33.45 o 
  -4   3   9     1425.64     1529.61     51.90 o 
  -3   3   9    25193.85    26384.45    376.28 o 
  -2   3   9     3884.35     3821.95     77.03 o 
  -1   3   9    10042.68    10481.45    129.26 o 
   0   3   9     2250.10     2205.41     41.42 o 
   1   3   9    12619.71    12979.26    180.52 o 
   2   3   9     8766.59     8351.00    128.42 o 
   3   3   9    13272.65    13874.21    239.15 o 
   4   3   9     8159.04     7877.32    238.52 o 
   5   3   9    15768.58    15826.79    304.55 o 
   6   3   9      303.92      220.77     32.52 o 
   7   3   9      149.74      108.84     32.02 o 
   8   3   9       97.49      135.89     36.06 o 
   9   3   9     5402.01     5732.21    165.79 o 
  10   3   9      730.65      770.57     89.08 o 
  11   3   9      107.63      166.17     82.96 o 
  12   3   9     3047.58     3295.83    274.32 o 
 -12   4   9      213.63      111.44     93.86 o 
 -11   4   9     1150.04     1139.11    117.75 o 
 -10   4   9     3923.80     4024.72    164.79 o 
  -9   4   9       16.47      -24.98     26.02 o 
  -8   4   9      599.56      591.25     47.88 o 
  -7   4   9    14451.58    14288.86    267.37 o 
  -6   4   9    15082.56    15001.55    270.81 o 
  -5   4   9     4502.57     4790.68    109.09 o 
  -4   4   9      802.82      912.93     41.33 o 
  -3   4   9    25125.95    25487.09    359.71 o 
  -2   4   9     1085.65     1147.34     67.99 o 
  -1   4   9      198.64      204.80     19.16 o 
   0   4   9    14623.85    14907.08    185.52 o 
   1   4   9     7041.80     7174.33    104.11 o 
   2   4   9     2874.46     2783.74     59.66 o 
   3   4   9    16681.57    16333.11    277.53 o 
   4   4   9     4633.98     4598.44    122.55 o 
   5   4   9      637.50      579.31     43.13 o 
   6   4   9     2084.22     2171.79    102.59 o 
   7   4   9     2765.07     2872.89    100.25 o 
   8   4   9     1957.48     1790.35     92.47 o 
   9   4   9     4212.13     4275.07    139.41 o 
  10   4   9       22.42       12.70     63.21 o 
  11   4   9       57.52       30.30     73.49 o 
  12   4   9      708.41      731.10    141.28 o 
 -12   5   9      115.25      299.09    131.26 o 
 -11   5   9      138.24      123.86     63.90 o 
 -10   5   9     1098.31      985.31     93.67 o 
  -9   5   9      427.83      431.84     52.10 o 
  -8   5   9      786.74      796.90     65.90 o 
  -7   5   9     3839.13     3728.20    107.67 o 
  -6   5   9    13225.76    13338.04    246.56 o 
  -5   5   9     1723.42     1803.95     65.95 o 
  -4   5   9      439.40      328.70     28.20 o 
  -3   5   9     3502.37     3538.87     65.49 o 
  -2   5   9      699.13      514.64     24.68 o 
  -1   5   9     1657.86     1683.82     37.65 o 
   0   5   9      560.13      458.39     62.67 o 
   1   5   9       91.72       56.78     14.65 o 
   2   5   9     5250.04     4857.39     90.72 o 
   3   5   9     7256.33     7301.38    141.24 o 
   4   5   9    11561.02    11718.77    230.55 o 
   5   5   9      242.08      202.50     27.70 o 
   6   5   9      819.61      809.83     55.77 o 
   7   5   9     2819.07     2703.45    102.43 o 
   8   5   9       76.44       69.90     41.51 o 
   9   5   9     3082.56     3299.72    172.43 o 
  10   5   9      543.20      578.68    109.33 o 
  11   5   9      627.86      419.28    122.82 o 
  12   5   9     1015.04      922.13    165.63 o 
 -12   6   9     1289.41      976.11    188.55 o 
 -11   6   9      208.51      176.93    253.97 o 
 -10   6   9      231.33      122.69     60.82 o 
  -9   6   9     2126.20     2368.93    102.78 o 
  -8   6   9     1799.68     1872.62     88.65 o 
  -7   6   9      135.39      110.20     31.41 o 
  -6   6   9     3512.10     3388.35     96.55 o 
  -5   6   9     5516.96     5603.07    123.61 o 
  -4   6   9     4163.49     4317.03     76.82 o 
  -3   6   9     1577.30     1572.23     39.15 o 
  -2   6   9    22499.68    22815.50    511.86 o 
  -1   6   9    10318.36    10057.37    157.82 o 
   0   6   9     2137.20     2303.73     49.01 o 
   1   6   9      346.77      249.85     24.59 o 
   2   6   9      414.50      474.64     27.54 o 
   3   6   9      677.80      589.58     48.86 o 
   4   6   9     3057.60     3186.43    102.80 o 
   5   6   9       46.94       25.69     22.19 o 
   6   6   9     6566.64     6516.22    175.15 o 
   7   6   9     2352.45     2209.32    104.54 o 
   8   6   9        7.56      -14.99     33.65 o 
   9   6   9     1479.77     1508.42    159.49 o 
  10   6   9      125.03       63.50     66.57 o 
  11   6   9       21.36       33.06     72.85 o 
 -12   7   9       11.27       27.42    134.09 o 
 -11   7   9       26.72      105.18     99.00 o 
 -10   7   9     2551.76     3129.27    433.71 o 
  -9   7   9     2709.89     3009.71    175.11 o 
  -8   7   9     1915.35     1919.37    120.16 o 
  -7   7   9        8.05       11.99     36.98 o 
  -6   7   9     5857.02     5919.02    136.20 o 
  -5   7   9     3294.06     3342.22     90.21 o 
  -4   7   9    21665.29    21401.88    328.69 o 
  -3   7   9      659.60      805.54     48.47 o 
  -2   7   9      304.48      376.35     32.39 o 
  -1   7   9      183.66      163.95     22.15 o 
   0   7   9    27764.63    28156.31    392.84 o 
   1   7   9     4655.92     4675.31     81.91 o 
   2   7   9       27.12       31.26     14.05 o 
   3   7   9      382.85      377.26     51.58 o 
   4   7   9     9046.04     8707.72    200.07 o 
   5   7   9      154.99      124.63     29.16 o 
   6   7   9    10344.29    10687.46    284.47 o 
   7   7   9        1.78       36.47     36.40 o 
   8   7   9     1163.54     1284.27    101.12 o 
   9   7   9      185.56      209.56     78.78 o 
  10   7   9     1370.25     1259.01    153.16 o 
  11   7   9       35.80       71.08     73.90 o 
 -11   8   9      328.12      356.18    139.92 o 
 -10   8   9     1944.36     2213.81    168.81 o 
  -9   8   9      622.71      633.06     93.29 o 
  -8   8   9     5015.85     4985.52    217.73 o 
  -7   8   9     1338.65     1300.95     98.89 o 
  -6   8   9     1262.24     1235.41     85.14 o 
  -5   8   9       14.34       65.31     36.02 o 
  -4   8   9      337.85      247.83     85.30 o 
  -3   8   9     4117.35     4284.47    111.02 o 
  -2   8   9    17243.63    18092.65    305.94 o 
  -1   8   9      277.49      269.03     21.53 o 
   0   8   9     7578.54     7686.01    137.29 o 
   1   8   9      599.34      541.53     29.29 o 
   2   8   9     4136.25     4053.91     97.50 o 
   3   8   9      308.10      307.94     47.89 o 
   4   8   9      253.73      264.81     39.76 o 
   5   8   9       66.37       12.73     30.48 o 
   6   8   9     7571.14     7670.25    223.46 o 
   7   8   9      336.62      330.63     56.31 o 
   8   8   9     4768.65     4623.52    206.47 o 
   9   8   9       30.61       60.74     60.99 o 
  10   8   9       13.26      -95.95     95.95 o 
  11   8   9       28.60       -1.74     71.84 o 
 -11   9   9      193.77      162.91    156.15 o 
 -10   9   9      276.36      444.38     87.22 o 
  -9   9   9      394.34      460.56     92.22 o 
  -8   9   9     1842.07     1796.93    124.20 o 
  -7   9   9       26.79       43.35     42.78 o 
  -6   9   9       64.88       74.52     41.89 o 
  -5   9   9        5.04      -20.08     38.94 o 
  -4   9   9    19829.37    19510.83    375.05 o 
  -3   9   9      255.38      279.80     34.80 o 
  -2   9   9     1578.55     1764.87     78.97 o 
  -1   9   9      199.71      172.45     19.46 o 
   0   9   9     1148.14     1371.92     46.68 o 
   1   9   9       55.93       91.01     20.87 o 
   2   9   9     3978.33     3888.10     96.26 o 
   3   9   9        2.41       -4.65     18.63 o 
   4   9   9     9206.66     9701.27    249.15 o 
   5   9   9      937.76      955.91     93.53 o 
   6   9   9     9565.79     9766.82    268.91 o 
   7   9   9      243.71      258.20     54.59 o 
   8   9   9      350.98      429.25    132.11 o 
   9   9   9        1.62       39.31     62.72 o 
  10   9   9      409.44      360.47     94.51 o 
  11   9   9      100.83       81.73    106.93 o 
 -11  10   9       66.66       70.06     68.26 o 
 -10  10   9     1523.92     1619.45    152.08 o 
  -9  10   9      223.39      299.72     85.50 o 
  -8  10   9     5721.33     6514.13    208.51 o 
  -7  10   9       48.35       51.87     41.62 o 
  -6  10   9        2.30      -31.53     39.17 o 
  -5  10   9      957.70     1147.64     78.92 o 
  -4  10   9     1437.89     1383.92     80.08 o 
  -3  10   9     2043.56     2166.70     77.17 o 
  -2  10   9       48.59       95.31     33.96 o 
  -1  10   9       38.38       44.30     19.70 o 
   0  10   9    49229.04    48949.19    915.94 o 
   1  10   9       48.97       44.72     26.65 o 
   2  10   9    10907.81    10944.51    233.96 o 
   3  10   9       97.06      104.49     24.34 o 
   4  10   9      917.99      938.13     58.44 o 
   5  10   9        0.52      -23.80     24.39 o 
   6  10   9     3213.30     3082.73    126.10 o 
   7  10   9      550.15      501.45     66.17 o 
   8  10   9     8776.53     8564.50    313.27 o 
   9  10   9      331.18      399.67     87.28 o 
  10  10   9     3800.58     3835.34    228.61 o 
 -10  11   9       42.22       94.33     80.45 o 
  -9  11   9      122.09      123.32     81.21 o 
  -8  11   9      113.10       -7.49     87.81 o 
  -7  11   9      294.20      172.13     67.37 o 
  -6  11   9      834.12      719.77    102.04 o 
  -5  11   9      394.03      421.26     58.31 o 
  -4  11   9      451.78      469.93     55.77 o 
  -3  11   9      238.88      197.05     42.05 o 
  -2  11   9     4071.67     4099.75    162.93 o 
  -1  11   9     5205.16     5191.25    163.43 o 
   0  11   9     4373.77     4068.70    108.28 o 
   1  11   9      431.39      448.46     47.69 o 
   2  11   9       23.85       10.75     27.93 o 
   3  11   9        9.06      -12.30     36.37 o 
   4  11   9      131.03       78.27     34.73 o 
   5  11   9      235.69      171.73     43.78 o 
   6  11   9     2599.78     2522.20    121.29 o 
   7  11   9      170.06      121.10     44.62 o 
   8  11   9       74.24       52.31     53.76 o 
   9  11   9       53.40       34.28     90.89 o 
  10  11   9        1.05       50.42     63.89 o 
 -10  12   9     1153.15     1166.05    190.44 o 
  -9  12   9     3610.06     4131.69    278.71 o 
  -8  12   9      641.81      681.37    267.47 o 
  -7  12   9      295.57      543.47    106.31 o 
  -6  12   9       15.57       32.32     54.12 o 
  -5  12   9      756.86      856.89     83.32 o 
  -4  12   9     2607.32     2334.90    144.86 o 
  -3  12   9      335.25      118.14    112.34 o 
  -2  12   9      727.69      788.14     94.60 o 
  -1  12   9     9028.61     8719.11    292.21 o 
   0  12   9     1427.67     1389.92     81.00 o 
   1  12   9     3220.01     3275.63    140.63 o 
   2  12   9      256.34      220.80     42.64 o 
   3  12   9      284.67      335.44     61.04 o 
   4  12   9     6970.97     7014.03    375.22 o 
   5  12   9      436.83      384.03     76.08 o 
   6  12   9      739.57      800.72    145.11 o 
   7  12   9      306.76      301.26     75.94 o 
   8  12   9       20.66       90.96     66.81 o 
   9  12   9      186.37      363.81     91.57 o 
  -9  13   9     2640.30     2926.30    259.12 o 
  -8  13   9       69.67     -139.12    157.85 o 
  -7  13   9      187.30       69.52    113.65 o 
  -6  13   9     1427.14     1664.09    182.68 o 
  -5  13   9     1817.42     1998.26    150.98 o 
  -4  13   9     4848.07     5098.07    211.65 o 
  -3  13   9      163.50      154.61    140.51 o 
  -2  13   9     7161.36     7066.33    231.51 o 
  -1  13   9     3612.54     3718.67    126.93 o 
   0  13   9     2484.23     2646.42    108.74 o 
   1  13   9      460.59      467.15     56.20 o 
   2  13   9      341.87      282.43     53.31 o 
   3  13   9     1054.71     1019.95    170.51 o 
   4  13   9      518.67      617.43    120.50 o 
   5  13   9     1138.20     1409.99    320.90 o 
   6  13   9      362.98       42.14     36.88 o 
   7  13   9      109.66      194.59    100.17 o 
   8  13   9      385.09      245.15     91.89 o 
  -9  14   9     2026.67     2285.85    426.44 o 
  -8  14   9       25.54       15.81    134.50 o 
  -7  14   9        4.75      -41.56    111.77 o 
  -6  14   9     1983.25     2111.16    256.65 o 
  -5  14   9      116.81      164.31     77.36 o 
  -4  14   9     1884.21     1859.03    213.84 o 
  -3  14   9      491.88      193.57    178.71 o 
  -2  14   9     1147.19      947.08    119.87 o 
  -1  14   9     1739.44     1717.92     94.00 o 
   0  14   9      117.45      143.09     48.17 o 
   1  14   9     6997.03     6549.00    222.67 o 
   2  14   9     2246.92     2566.67    288.75 o 
   3  14   9       84.85       98.47     73.84 o 
   4  14   9      251.80      337.37     99.74 o 
   5  14   9     1204.14     1179.39    429.60 o 
   6  14   9      807.90      972.21    184.84 o 
   7  14   9        9.64      188.99     98.11 o 
   8  14   9       20.89      100.08     57.59 o 
  -8  15   9      151.13      151.16    104.89 o 
  -7  15   9       61.82      104.47     99.06 o 
  -6  15   9      661.72     1004.14    191.98 o 
  -5  15   9       48.12      200.86    104.24 o 
  -4  15   9     5357.40     5682.22    398.96 o 
  -3  15   9       97.37      102.54     59.92 o 
  -2  15   9       82.53      -26.21    108.10 o 
  -1  15   9     3969.88     4368.56    223.79 o 
   0  15   9       53.33      129.76     99.57 o 
   1  15   9       13.24      163.40     74.92 o 
   2  15   9      743.17      784.86    120.71 o 
   3  15   9       72.91       12.50     65.34 o 
   4  15   9     1062.94      977.81    136.76 o 
   5  15   9      374.90      519.60    144.68 o 
   6  15   9      365.07      317.40    114.33 o 
   7  15   9      485.43      538.38    144.38 o 
  -7  16   9     1569.38     1647.47    250.69 o 
  -6  16   9       17.76      113.60     73.13 o 
  -5  16   9       26.18      159.80    117.63 o 
  -4  16   9      665.54      751.10    179.37 o 
  -3  16   9     1312.77     1393.29    218.85 o 
  -2  16   9      105.81       72.76    128.40 o 
  -1  16   9      771.98      733.77    179.78 o 
   0  16   9        1.80      -49.66    127.72 o 
   1  16   9     3730.08     3495.32    219.72 o 
   2  16   9      242.97      203.21     90.79 o 
   3  16   9      578.69      510.11    113.59 o 
   4  16   9       49.46       24.24     91.49 o 
   5  16   9       73.42      149.52     90.52 o 
   6  16   9       81.16       38.02     74.76 o 
  -5  17   9     3541.05     4143.07    354.47 o 
  -4  17   9       17.35      205.15     78.26 o 
  -3  17   9     1216.12     1559.89    239.12 o 
  -2  17   9       32.26       12.43    129.29 o 
  -1  17   9       53.19      -86.74    121.55 o 
   0  17   9       44.77      108.20    128.17 o 
   1  17   9      299.69      503.09    164.03 o 
   2  17   9      309.88      243.97     96.77 o 
   3  17   9      180.60      168.03    112.13 o 
   4  17   9       22.36       61.41     79.24 o 
   5  17   9     1028.56      683.34    169.58 o 
  -4  18   9        9.28      290.25    110.56 o 
  -3  18   9     2812.72     2701.53    325.67 o 
  -2  18   9       32.24      -92.56    108.51 o 
  -1  18   9      187.23      246.13    156.99 o 
   0  18   9      182.37      286.27    175.71 o 
   1  18   9      474.26      494.84    125.28 o 
   2  18   9        3.42       59.39     92.15 o 
   3  18   9      141.84       10.71    103.32 o 
   4  18   9       13.37      128.09     93.27 o 
  -2  19   9      171.99     -108.52    119.99 o 
  -1  19   9       47.33      174.12    163.06 o 
   0  19   9       19.60      -30.22    163.07 o 
   1  19   9     4398.90     4015.87    404.72 o 
   2  19   9       61.76      190.25    119.86 o 
 -12   0  10     3373.83     3453.80    287.56 o 
 -11   0  10       22.79       -5.62     83.84 o 
 -10   0  10     5437.13     5484.50    215.12 o 
  -9   0  10     3612.49     3767.21    169.40 o 
  -8   0  10    18644.16    18151.06    457.28 o 
  -7   0  10     3806.59     3598.56    116.32 o 
  -6   0  10     3560.74     4210.61    121.75 o 
  -5   0  10     2178.80     2156.70     75.07 o 
  -4   0  10    28357.25    29404.70    559.84 o 
  -3   0  10     4956.60     5372.61    135.16 o 
  -2   0  10   114936.73   114819.43   2247.79 o 
  -1   0  10     2941.69     2958.53     70.33 o 
   0   0  10     2965.26     3308.64    119.58 o 
   1   0  10      568.64      659.81     43.44 o 
   2   0  10    18170.39    18376.84    352.88 o 
   3   0  10      517.82      432.54     46.65 o 
   4   0  10      655.10      523.95    101.54 o 
   5   0  10      289.20      219.22     48.11 o 
   6   0  10     1382.21     1277.05     96.62 o 
   7   0  10      204.16      195.96     51.17 o 
   8   0  10     2648.83     2833.16    154.98 o 
   9   0  10       55.89       61.29     49.75 o 
  10   0  10     2579.19     2340.90    199.42 o 
  11   0  10       40.95      149.93    110.93 o 
  12   0  10       20.65       48.82    110.06 o 
 -12   1  10     1355.97     1486.17    139.28 o 
 -11   1  10     1261.13     1224.25    120.86 o 
 -10   1  10      871.20      722.57     75.68 o 
  -9   1  10      863.66      830.97     65.82 o 
  -8   1  10        6.07       13.77     22.73 o 
  -7   1  10        7.77       -5.54     20.53 o 
  -6   1  10     8070.10     7758.11    132.65 o 
  -5   1  10     1420.14     1320.00     41.44 o 
  -4   1  10    18572.91    19718.68    285.70 o 
  -3   1  10     5991.13     6167.28    106.33 o 
  -2   1  10   119845.10   127331.12   1604.83 o 
  -1   1  10     1907.53     1914.93     51.44 o 
   0   1  10     4696.23     5159.83    157.04 o 
   1   1  10     3503.97     3603.13     57.33 o 
   2   1  10       10.15       -2.00     10.37 o 
   3   1  10     1253.78     1300.30     59.70 o 
   4   1  10     1338.04     1666.68     60.91 o 
   5   1  10      315.72      315.91     39.17 o 
   6   1  10    13558.82    13114.91    267.14 o 
   7   1  10     1425.49     1386.08     75.56 o 
   8   1  10        2.04       15.07     29.55 o 
   9   1  10       70.12       53.31     36.25 o 
  10   1  10       45.21       13.39     44.94 o 
  11   1  10       70.53      -36.05     57.70 o 
  12   1  10     1868.89     2012.22    215.51 o 
 -12   2  10      896.89      918.03    116.78 o 
 -11   2  10       74.77       32.67     58.21 o 
 -10   2  10     2892.67     3105.86    132.68 o 
  -9   2  10      111.80       82.89     33.91 o 
  -8   2  10      348.78      329.43     55.43 o 
  -7   2  10      518.04      551.33     41.63 o 
  -6   2  10      396.81      436.73     28.33 o 
  -5   2  10     4788.92     4727.60     90.70 o 
  -4   2  10     6649.17     6909.77    127.02 o 
  -3   2  10     3977.48     4070.46     88.57 o 
  -2   2  10   102174.18   106884.30   1296.23 o 
  -1   2  10      325.82      250.21     20.98 o 
   0   2  10     2030.16     1949.27     56.40 o 
   1   2  10     4874.48     4783.52     87.54 o 
   2   2  10    19849.54    20192.81    284.23 o 
   3   2  10        8.26      -11.50     11.50 o 
   4   2  10    19097.83    19738.36    359.88 o 
   5   2  10     2330.04     2413.02     80.23 o 
   6   2  10    14872.67    14948.59    298.34 o 
   7   2  10      128.96      157.48     32.80 o 
   8   2  10     9048.83     8774.94    211.49 o 
   9   2  10      113.99      100.25     43.59 o 
  10   2  10      570.17      592.34     72.67 o 
  11   2  10      466.30      446.90     91.78 o 
  12   2  10     3005.58     3350.98    276.99 o 
 -12   3  10      574.16      625.18    102.78 o 
 -11   3  10     1993.91     1747.20    137.60 o 
 -10   3  10        7.43       14.53     37.46 o 
  -9   3  10        5.51      -10.94     27.19 o 
  -8   3  10       31.60       32.39     25.52 o 
  -7   3  10       86.41      121.89     26.12 o 
  -6   3  10    35461.73    35683.83    547.77 o 
  -5   3  10      959.38      894.23     44.98 o 
  -4   3  10     1413.48     1527.23     56.94 o 
  -3   3  10      427.71      411.99     26.35 o 
  -2   3  10    23723.41    25332.06    354.96 o 
  -1   3  10      380.05      322.56     17.82 o 
   0   3  10     6818.64     7176.09     99.77 o 
   1   3  10     5013.77     4866.08     81.50 o 
   2   3  10    31152.75    31448.03    430.74 o 
   3   3  10     2534.07     2779.78     69.83 o 
   4   3  10    12255.83    11222.59    244.84 o 
   5   3  10     4538.18     4589.30    119.27 o 
   6   3  10     3821.90     3753.31    110.30 o 
   7   3  10      142.90      104.89     31.28 o 
   8   3  10     1340.58     1286.15     79.92 o 
   9   3  10      539.64      612.63     67.78 o 
  10   3  10     1503.20     1462.68    103.27 o 
  11   3  10      101.70       22.73     68.39 o 
  12   3  10    10581.68    11359.57    502.76 o 
 -12   4  10      180.54      130.25     76.51 o 
 -11   4  10     3678.36     3802.73    190.29 o 
 -10   4  10       11.83      116.00     66.40 o 
  -9   4  10      967.14      966.44     66.13 o 
  -8   4  10     1752.13     1780.45     78.29 o 
  -7   4  10       28.54      -11.58     21.50 o 
  -6   4  10      354.60      366.92     41.58 o 
  -5   4  10       34.38       28.59     22.87 o 
  -4   4  10     1517.63     1563.32     50.54 o 
  -3   4  10     5043.66     4811.64     90.91 o 
  -2   4  10      444.75      370.46     46.02 o 
  -1   4  10    14810.07    14345.84    181.44 o 
   0   4  10        5.56       19.32     12.31 o 
   1   4  10        9.00       -7.28     10.78 o 
   2   4  10      679.24      856.57     30.73 o 
   3   4  10      664.05      706.84     48.43 o 
   4   4  10    12056.19    12078.68    236.94 o 
   5   4  10      651.16      768.21     49.76 o 
   6   4  10     2421.93     2682.41     91.61 o 
   7   4  10     7021.57     6889.57    172.91 o 
   8   4  10      253.90      136.61     39.65 o 
   9   4  10        4.86       17.74     39.93 o 
  10   4  10      118.90       42.35     75.78 o 
  11   4  10      805.42      634.11    125.99 o 
  12   4  10     1507.47     1175.45    195.82 o 
 -12   5  10       48.16      -72.83     95.36 o 
 -11   5  10      506.36      545.29    119.45 o 
 -10   5  10      556.60      533.04     77.64 o 
  -9   5  10     2556.11     2705.22    100.75 o 
  -8   5  10     3934.84     3785.71    109.23 o 
  -7   5  10     2266.73     2362.95     86.94 o 
  -6   5  10     1576.76     1596.04     64.55 o 
  -5   5  10     5560.82     5419.98    114.87 o 
  -4   5  10       53.86       51.79     15.41 o 
  -3   5  10    12672.50    13683.68    201.11 o 
  -2   5  10      177.20      174.71     21.16 o 
  -1   5  10      235.50      199.41     15.28 o 
   0   5  10    10954.65    10737.25    206.46 o 
   1   5  10      958.63      994.50     35.08 o 
   2   5  10    11221.69    10699.51    174.14 o 
   3   5  10    33259.20    33653.57    542.18 o 
   4   5  10      316.33      318.58     32.59 o 
   5   5  10      864.74      832.94     57.61 o 
   6   5  10       13.71       39.69     23.85 o 
   7   5  10     1582.55     1607.06     83.52 o 
   8   5  10      210.71      208.11     39.96 o 
   9   5  10     2109.28     1996.05    158.40 o 
  10   5  10     2247.19     2076.43    195.26 o 
  11   5  10     1072.86     1093.40    153.15 o 
 -12   6  10      313.89      208.59    122.24 o 
 -11   6  10       53.33       31.69    117.77 o 
 -10   6  10       57.69      231.56    105.95 o 
  -9   6  10        7.06       33.94     38.71 o 
  -8   6  10     2045.93     2124.65     94.67 o 
  -7   6  10     3612.63     3713.54    107.91 o 
  -6   6  10       36.97       13.38     24.69 o 
  -5   6  10    25634.94    25212.53    394.86 o 
  -4   6  10      295.87      366.02     30.43 o 
  -3   6  10      238.80      238.84     21.48 o 
  -2   6  10     4860.93     4949.38     97.14 o 
  -1   6  10     5395.88     5493.30    138.13 o 
   0   6  10     2093.15     1945.02     49.79 o 
   1   6  10     1849.60     2167.66    100.49 o 
   2   6  10     2993.99     3037.80     71.28 o 
   3   6  10    12247.32    11281.70    221.03 o 
   4   6  10     1090.92     1030.14     48.40 o 
   5   6  10      161.88      101.12     26.83 o 
   6   6  10      390.10      406.99     46.91 o 
   7   6  10     3532.15     3433.38    122.97 o 
   8   6  10     1115.50      955.26     87.26 o 
   9   6  10       15.57      -22.94     51.94 o 
  10   6  10        1.88       30.39     61.14 o 
  11   6  10       83.59      116.71     77.40 o 
 -12   7  10      940.34      820.87    172.59 o 
 -11   7  10     2763.31     2595.56    249.10 o 
 -10   7  10       53.35       86.09     53.32 o 
  -9   7  10      542.27      603.16     89.67 o 
  -8   7  10      238.15      263.53     52.24 o 
  -7   7  10     5461.47     5559.87    171.26 o 
  -6   7  10      764.94      835.31     52.22 o 
  -5   7  10      659.93      725.94     47.66 o 
  -4   7  10     2006.75     2014.50     60.20 o 
  -3   7  10    22044.24    22386.70    319.53 o 
  -2   7  10     4809.46     5217.28    103.02 o 
  -1   7  10       13.37       -3.50     18.96 o 
   0   7  10    15524.52    15186.76    238.56 o 
   1   7  10    14169.43    14036.76    208.73 o 
   2   7  10      691.36      721.37     32.97 o 
   3   7  10     4233.40     4179.39    105.03 o 
   4   7  10      156.44      150.14     31.66 o 
   5   7  10      683.85      564.89     48.17 o 
   6   7  10     1511.33     1461.63     94.99 o 
   7   7  10     6398.33     5917.81    206.88 o 
   8   7  10     1493.24     1614.52    114.24 o 
   9   7  10       31.68       28.92     60.49 o 
  10   7  10      212.33      119.10     78.15 o 
  11   7  10       15.14        3.65     61.67 o 
 -11   8  10      734.87      782.71    202.01 o 
 -10   8  10      431.05      504.78     94.62 o 
  -9   8  10      577.96      618.39     95.00 o 
  -8   8  10       22.28      121.70     50.40 o 
  -7   8  10      166.63      164.70     45.28 o 
  -6   8  10       94.95       45.50     36.88 o 
  -5   8  10    13787.33    13676.77    314.69 o 
  -4   8  10     5432.05     5313.92    138.27 o 
  -3   8  10     2443.95     2530.61     66.66 o 
  -2   8  10     1861.65     1864.27     66.12 o 
  -1   8  10     7016.81     7083.80    118.95 o 
   0   8  10      483.77      487.60     30.86 o 
   1   8  10     1970.70     1761.16     44.01 o 
   2   8  10      363.30      344.29     24.61 o 
   3   8  10     4284.51     4378.03    114.12 o 
   4   8  10      406.79      384.51     46.15 o 
   5   8  10    11672.68    11240.71    289.23 o 
   6   8  10      284.22      346.42     52.03 o 
   7   8  10     3894.58     3845.36    151.70 o 
   8   8  10       95.15      146.60     56.74 o 
   9   8  10      700.69      673.30    113.51 o 
  10   8  10      400.35       79.40    104.66 o 
  11   8  10       25.12      -53.70     53.70 o 
 -11   9  10        1.94       54.08    218.87 o 
 -10   9  10      919.60      955.84    124.98 o 
  -9   9  10     1551.99     1341.22    129.01 o 
  -8   9  10     2034.06     1953.06    118.26 o 
  -7   9  10     3428.97     3572.80    142.07 o 
  -6   9  10      440.25      408.86     69.94 o 
  -5   9  10      515.56      456.94     52.51 o 
  -4   9  10      635.63      635.84     55.94 o 
  -3   9  10    17093.36    17139.19    297.95 o 
  -2   9  10      385.65      443.91     39.89 o 
  -1   9  10     1736.90     1878.96     52.97 o 
   0   9  10      604.92      737.15     46.30 o 
   1   9  10    22137.58    21839.47    353.16 o 
   2   9  10      197.36      168.93     36.38 o 
   3   9  10      448.63      402.53     52.95 o 
   4   9  10      327.56      325.08     55.07 o 
   5   9  10     6248.90     6292.76    190.93 o 
   6   9  10      188.43      241.32     47.97 o 
   7   9  10      669.98      699.47     75.28 o 
   8   9  10      865.74      665.03    153.85 o 
   9   9  10    13396.29    13895.94    550.80 o 
  10   9  10       80.43       86.55     74.85 o 
 -11  10  10       10.25       25.15    152.66 o 
 -10  10  10     1107.60     1358.64    145.23 o 
  -9  10  10       11.52      -11.43     64.87 o 
  -8  10  10        2.49       98.05     61.92 o 
  -7  10  10      393.02      530.45     82.06 o 
  -6  10  10      176.90      113.58     52.12 o 
  -5  10  10      463.11      484.61     64.00 o 
  -4  10  10      294.03      224.41     44.71 o 
  -3  10  10      136.59      115.23     31.26 o 
  -2  10  10      290.96      281.13     35.21 o 
  -1  10  10      741.39      790.13     43.90 o 
   0  10  10      659.50      767.48     56.60 o 
   1  10  10     2072.92     2197.18     86.41 o 
   2  10  10       78.86       82.33     34.48 o 
   3  10  10      624.61      520.96     63.81 o 
   4  10  10       98.29      114.68     31.53 o 
   5  10  10      115.14       36.60     31.85 o 
   6  10  10       43.57      122.30     44.90 o 
   7  10  10     4124.21     4016.67    163.67 o 
   8  10  10       42.48       88.99     70.06 o 
   9  10  10      723.53      862.36    140.19 o 
  10  10  10        0.06       27.96     69.95 o 
 -10  11  10     1331.72     1536.09    198.05 o 
  -9  11  10     6202.26     6679.90    343.39 o 
  -8  11  10        0.87       46.48     82.89 o 
  -7  11  10      833.12      892.61     99.63 o 
  -6  11  10      138.04       81.45     53.89 o 
  -5  11  10     1867.72     1916.30    138.81 o 
  -4  11  10      685.34      660.32     61.95 o 
  -3  11  10     2104.71     2062.37    112.39 o 
  -2  11  10      276.42      233.88     98.70 o 
  -1  11  10    30244.20    29559.29    553.25 o 
   0  11  10        0.89       69.88     26.18 o 
   1  11  10    16292.77    15400.75    320.89 o 
   2  11  10      288.78      275.39     56.83 o 
   3  11  10       18.73        0.73     39.83 o 
   4  11  10      166.90      185.45     56.87 o 
   5  11  10     1141.13     1203.73     83.96 o 
   6  11  10      275.76      265.97     52.85 o 
   7  11  10      761.98      696.39     97.81 o 
   8  11  10       11.76      -48.67     98.49 o 
   9  11  10     6583.91     7135.69    292.40 o 
  10  11  10       15.72       89.26    139.96 o 
 -10  12  10       61.99      214.59    181.62 o 
  -9  12  10       66.37      136.61    101.71 o 
  -8  12  10      811.80      694.50    150.92 o 
  -7  12  10       22.20      287.00    184.00 o 
  -6  12  10      262.62      269.23     65.96 o 
  -5  12  10     4129.45     4203.69    224.76 o 
  -4  12  10     1577.30     1898.99    134.53 o 
  -3  12  10      520.80      496.67     81.35 o 
  -2  12  10     1301.22     1246.59    149.13 o 
  -1  12  10      341.41      324.78     48.21 o 
   0  12  10     2525.69     2791.98    142.74 o 
   1  12  10     6730.79     6056.89    202.68 o 
   2  12  10       15.02       29.72     30.76 o 
   3  12  10      612.42      620.06     76.19 o 
   4  12  10     2217.73     2168.41    143.50 o 
   5  12  10     7448.62     7784.31    281.81 o 
   6  12  10      262.21      246.67     82.85 o 
   7  12  10      617.66      591.80    103.89 o 
   8  12  10      460.47      489.35     88.75 o 
   9  12  10      382.15      485.86    101.06 o 
  -9  13  10      575.80      770.90    190.22 o 
  -8  13  10     2288.11     2436.52    231.29 o 
  -7  13  10      537.61      162.81     96.07 o 
  -6  13  10        5.40       70.32    148.26 o 
  -5  13  10     4983.46     5289.31    222.68 o 
  -4  13  10     2905.52     3111.00    167.30 o 
  -3  13  10      147.39      218.85     78.03 o 
  -2  13  10      832.77      798.28     94.93 o 
  -1  13  10     8362.72     8317.06    214.93 o 
   0  13  10     4869.99     4952.94    181.52 o 
   1  13  10      338.74      276.69     50.30 o 
   2  13  10       26.00       37.60     45.53 o 
   3  13  10     1441.39     1497.99    144.23 o 
   4  13  10      331.95      444.17    100.75 o 
   5  13  10       60.67       49.07     58.93 o 
   6  13  10      178.68      -18.50     37.31 o 
   7  13  10      610.32      638.01    156.67 o 
   8  13  10       42.61       70.69     45.02 o 
  -9  14  10      134.33     -238.30    312.49 o 
  -8  14  10      372.61      244.31    118.09 o 
  -7  14  10       46.80        9.60     97.16 o 
  -6  14  10       13.63      -33.65     94.15 o 
  -5  14  10     3536.04     4021.23    221.33 o 
  -4  14  10      671.59      453.64     97.97 o 
  -3  14  10     4293.30     4287.72    267.46 o 
  -2  14  10      598.03      595.79    102.93 o 
  -1  14  10      143.58      162.07     54.75 o 
   0  14  10       80.90      157.27     53.18 o 
   1  14  10      617.49      642.15     97.46 o 
   2  14  10      435.58      421.63     66.82 o 
   3  14  10       50.25      180.62     75.85 o 
   4  14  10      222.96      319.04    108.69 o 
   5  14  10     2896.24     3642.51    235.24 o 
   6  14  10      775.45      602.61    155.28 o 
   7  14  10        7.61       44.99     76.39 o 
   8  14  10      371.79      318.31    108.52 o 
  -8  15  10      668.44      648.90    190.65 o 
  -7  15  10       68.98      192.17    100.24 o 
  -6  15  10      284.50      447.08    142.27 o 
  -5  15  10      284.93      257.96    117.45 o 
  -4  15  10     5016.30     5125.76    378.09 o 
  -2  15  10       54.43      -70.32     95.29 o 
  -1  15  10     1677.38     1641.75    204.59 o 
   0  15  10     4800.52     4729.67    239.88 o 
   1  15  10        0.57      -17.70     96.52 o 
   2  15  10     1104.40     1165.96    139.77 o 
   3  15  10      856.21      912.40    240.95 o 
   4  15  10     1313.29     1479.81    160.63 o 
   5  15  10        5.56       18.40     76.40 o 
   6  15  10       72.55      104.73     81.18 o 
   7  15  10       11.85       42.91     60.83 o 
  -7  16  10       26.27      -20.02    108.28 o 
  -6  16  10       84.97      -69.75     69.75 o 
  -5  16  10      618.45      948.68    186.41 o 
  -4  16  10     1689.99     1965.24    269.33 o 
  -3  16  10      549.04      668.86    167.56 o 
  -2  16  10      493.97      156.50    128.44 o 
  -1  16  10     1494.80     1361.88    229.85 o 
   0  16  10      450.67      527.93    108.35 o 
   1  16  10       46.72       70.00     80.65 o 
   2  16  10     2209.12     2379.16    196.79 o 
   3  16  10       62.54       54.91     82.01 o 
   4  16  10     2479.08     2761.09    643.69 o 
   5  16  10        6.60      203.89     97.66 o 
   6  16  10      200.97      254.66     90.95 o 
  -5  17  10       53.73      120.35    127.90 o 
  -4  17  10      125.50      -71.56    102.01 o 
  -3  17  10       88.14      125.96    146.11 o 
  -2  17  10      795.89      923.90    199.63 o 
  -1  17  10      374.07      355.73    167.09 o 
   0  17  10     2277.97     2507.65    202.35 o 
   1  17  10        3.46       58.13     93.34 o 
   2  17  10     2808.22     3081.27    228.54 o 
   3  17  10      256.52      356.63    101.98 o 
   4  17  10      117.14       97.22     87.23 o 
   5  17  10        6.40       64.53     83.96 o 
  -3  18  10        4.34      112.34    125.86 o 
  -2  18  10      640.49      896.95    208.75 o 
  -1  18  10      164.35      106.33    151.14 o 
   0  18  10       99.83       27.58    153.38 o 
   1  18  10        3.78       -7.95     92.31 o 
   2  18  10      370.68      484.45    119.38 o 
   3  18  10       14.57      -16.75     82.86 o 
   4  18  10      805.32      989.23    193.23 o 
  -2  19  10      164.90      217.25    151.55 o 
  -1  19  10      113.49      284.32    162.21 o 
   0  19  10      849.27      760.21    213.16 o 
   1  19  10        2.98      -42.75    159.36 o 
   2  19  10      150.08      393.88    124.33 o 
 -12   1  11      960.73      977.70    122.28 o 
 -11   1  11      329.96      314.84     94.25 o 
 -10   1  11      104.47       56.94     44.55 o 
  -9   1  11     5274.19     5602.97    147.29 o 
  -8   1  11     6981.01     7182.04    164.47 o 
  -7   1  11     3702.26     3533.17     91.37 o 
  -6   1  11     4312.61     4399.01     87.98 o 
  -5   1  11       17.11       69.10     15.03 o 
  -4   1  11      960.15      941.07     33.26 o 
  -3   1  11    22534.23    24800.91    412.71 o 
  -2   1  11      763.50      772.31     26.39 o 
  -1   1  11    81045.70    80097.04   1006.18 o 
   0   1  11     1362.45     1332.07     36.74 o 
   1   1  11    26317.93    27485.50    450.16 o 
   2   1  11     1132.68     1110.28     39.33 o 
   3   1  11     7578.68     7222.84    165.50 o 
   4   1  11      241.53      183.20     27.84 o 
   5   1  11       13.87       73.42     50.92 o 
   6   1  11      727.14      831.25     56.62 o 
   7   1  11    11132.24    11252.61    245.74 o 
   8   1  11      393.01      362.00     48.55 o 
   9   1  11      189.07      306.14    110.64 o 
  10   1  11       72.16      -16.27     75.99 o 
  11   1  11      221.49      157.30     75.53 o 
  12   1  11       12.77       72.13     78.27 o 
 -12   2  11      186.46      211.92     87.83 o 
 -11   2  11       37.75      -27.69     59.38 o 
 -10   2  11      789.80      748.09     78.96 o 
  -9   2  11      921.53      892.22     65.84 o 
  -8   2  11       49.07       56.94     25.40 o 
  -7   2  11    12044.00    11917.09    206.91 o 
  -6   2  11     6952.69     6982.02    127.47 o 
  -5   2  11       90.95      138.55     16.36 o 
  -4   2  11      883.80     1012.00     45.07 o 
  -3   2  11      189.99      263.67     20.52 o 
  -2   2  11     3586.18     3473.46     61.94 o 
  -1   2  11     4638.65     5009.40     75.28 o 
   0   2  11     2373.33     2375.30     47.41 o 
   1   2  11     3278.62     3196.78     61.06 o 
   2   2  11     3475.10     3543.88     72.95 o 
   3   2  11     5867.99     5764.28    126.29 o 
   4   2  11     8525.61     8878.33    203.21 o 
   5   2  11     1608.28     1385.65     66.89 o 
   6   2  11     2630.48     2567.72     89.06 o 
   7   2  11      910.97      769.32     59.15 o 
   8   2  11      443.70      470.87     52.87 o 
   9   2  11     1822.01     1769.65    100.15 o 
  10   2  11        7.28      -43.37     43.37 o 
  11   2  11     2145.52     2405.04    180.21 o 
  12   2  11       31.58       64.80     76.23 o 
 -12   3  11        2.42      -61.41     61.41 o 
 -11   3  11      507.16      540.01     91.08 o 
 -10   3  11      414.42      323.97     71.58 o 
  -9   3  11     1313.71     1255.60     83.46 o 
  -8   3  11      399.98      342.29     44.86 o 
  -7   3  11     3255.72     3551.47     97.52 o 
  -6   3  11    12455.00    12214.38    216.58 o 
  -5   3  11     2295.20     2312.26     67.20 o 
  -4   3  11     2848.62     2752.33     80.11 o 
  -3   3  11      435.96      548.55     42.01 o 
  -2   3  11    11871.98    12336.31    255.55 o 
  -1   3  11     3379.55     3747.26     63.90 o 
   0   3  11      289.82      266.77     18.55 o 
   1   3  11    26466.54    26002.45    363.55 o 
   2   3  11     1128.59     1154.50     38.80 o 
   3   3  11     1794.25     2034.57     70.21 o 
   4   3  11      480.95      314.81     31.62 o 
   5   3  11     5007.75     4805.98    123.36 o 
   6   3  11     7881.49     7724.24    180.45 o 
   7   3  11      518.62      443.17     47.70 o 
   8   3  11     3267.22     3144.58    116.36 o 
   9   3  11     3287.50     3283.11    125.87 o 
  10   3  11      393.44      515.91    103.25 o 
  11   3  11        2.63       25.94     70.38 o 
  12   3  11       14.24       79.60     83.36 o 
 -12   4  11      297.00      192.07     77.81 o 
 -11   4  11      165.00      273.13     75.50 o 
 -10   4  11      920.16      805.28     92.15 o 
  -9   4  11       50.85       73.88     39.33 o 
  -8   4  11      707.95      754.02     55.05 o 
  -7   4  11      602.54      636.49     48.02 o 
  -6   4  11    10383.95    10039.45    186.81 o 
  -5   4  11      708.46      819.68     70.31 o 
  -4   4  11      616.23      710.04     38.60 o 
  -3   4  11     5750.74     6337.14    120.45 o 
  -2   4  11      770.43      630.80     26.86 o 
  -1   4  11    19918.58    19995.94    279.27 o 
   0   4  11     8012.57     8086.01    112.23 o 
   1   4  11     4728.56     4726.16     85.78 o 
   2   4  11       46.49       18.39     12.45 o 
   3   4  11    31102.77    30991.18    503.33 o 
   4   4  11      531.31      482.94     37.77 o 
   5   4  11     3373.26     3303.36    107.20 o 
   6   4  11     2569.26     2505.43     93.34 o 
   7   4  11     4002.02     4152.56    128.21 o 
   8   4  11        0.48       22.97     31.90 o 
   9   4  11     1668.92     1554.02     99.99 o 
  10   4  11       11.00      -32.22    153.49 o 
  11   4  11     4482.47     4036.17    294.45 o 
  12   4  11       13.87      173.17    109.18 o 
 -12   5  11     1350.23     1429.33    206.63 o 
 -11   5  11      333.69      205.61    106.56 o 
 -10   5  11     2204.93     2247.30    132.77 o 
  -9   5  11       91.62      130.57     60.36 o 
  -8   5  11      729.29      790.48     58.06 o 
  -7   5  11       53.67       64.47     28.69 o 
  -6   5  11     4332.49     4346.22    105.58 o 
  -5   5  11     2044.92     2034.05     79.06 o 
  -4   5  11      947.59      816.54     40.00 o 
  -3   5  11     7241.33     8143.46    140.93 o 
  -2   5  11     1177.72     1016.78     47.84 o 
  -1   5  11    25513.32    26193.08    318.04 o 
   0   5  11    20231.30    20034.22    285.41 o 
   1   5  11     1370.71     1348.77     41.28 o 
   2   5  11     5716.13     5909.43    131.10 o 
   3   5  11     5396.28     5521.50    117.29 o 
   4   5  11     1427.01     1374.92     59.70 o 
   5   5  11     1635.08     1713.07     84.37 o 
   6   5  11     2413.41     2390.57     89.89 o 
   7   5  11     4925.60     4788.65    138.80 o 
   8   5  11     2801.22     2765.79    113.15 o 
   9   5  11      155.00      179.36     59.91 o 
  10   5  11      230.43      332.59     93.02 o 
  11   5  11       42.07       29.31     70.95 o 
 -12   6  11      181.70      240.47    164.83 o 
 -11   6  11     1238.87     1240.99    186.36 o 
 -10   6  11       12.02       63.22     87.26 o 
  -9   6  11      396.72      244.23     58.70 o 
  -8   6  11      153.82      105.80     35.45 o 
  -7   6  11      268.21      271.35     43.55 o 
  -6   6  11     1567.74     1573.99     65.60 o 
  -5   6  11     5072.65     5373.91    166.27 o 
  -4   6  11       71.40       72.09     24.43 o 
  -3   6  11     4216.28     4497.60    127.01 o 
  -2   6  11     1569.00     1621.09     62.62 o 
  -1   6  11      273.44      275.27     24.74 o 
   0   6  11     3325.81     3387.08     69.17 o 
   1   6  11     3882.46     3682.65     77.89 o 
   2   6  11    12736.67    13111.40    209.09 o 
   3   6  11     5183.90     5328.15    115.60 o 
   4   6  11      144.62      157.96     32.28 o 
   5   6  11     1007.27      983.40     57.43 o 
   6   6  11     2498.81     2315.32    109.23 o 
   7   6  11      110.70      107.25     41.02 o 
   8   6  11     1415.90     1347.12    115.74 o 
   9   6  11      680.88      754.42     95.48 o 
  10   6  11      106.13      143.32     72.92 o 
  11   6  11      219.18      141.72     85.17 o 
 -12   7  11      282.43      357.98    148.67 o 
 -11   7  11      360.20      199.51    112.68 o 
 -10   7  11        9.64       34.40     60.11 o 
  -9   7  11      180.08      203.58     86.49 o 
  -8   7  11     1098.77     1136.88     89.84 o 
  -7   7  11      346.64      390.83     55.49 o 
  -6   7  11    11116.19    11305.25    248.46 o 
  -5   7  11    12471.53    12643.61    234.88 o 
  -4   7  11    16478.62    16372.04    262.62 o 
  -3   7  11    10607.57    10941.57    230.24 o 
  -2   7  11     4173.18     4068.99    109.87 o 
  -1   7  11        4.53       32.87     23.39 o 
   0   7  11    47317.37    46350.50    672.88 o 
   1   7  11      405.30      488.87     34.56 o 
   2   7  11    11393.43    10616.17    174.25 o 
   3   7  11      173.67      179.06     25.88 o 
   4   7  11    25221.24    25307.19    501.36 o 
   5   7  11      854.71      915.03     62.10 o 
   6   7  11        8.92       22.45     33.82 o 
   7   7  11      180.05      154.29     46.30 o 
   8   7  11      709.59      720.85     81.43 o 
   9   7  11        4.00       18.13     54.69 o 
  10   7  11     3175.18     3036.09    240.61 o 
  11   7  11       58.97      -12.05     67.85 o 
 -11   8  11     1895.34     2124.40    236.31 o 
 -10   8  11       81.66      107.93    119.89 o 
  -9   8  11       23.01       72.73     58.71 o 
  -8   8  11       23.84       73.60     45.74 o 
  -7   8  11      464.49      493.04     83.99 o 
  -6   8  11     5114.52     5182.01    170.34 o 
  -5   8  11     3571.28     3546.53    112.98 o 
  -4   8  11      505.05      535.11     50.77 o 
  -3   8  11     7929.84     7767.41    235.04 o 
  -2   8  11      610.07      921.45    165.57 o 
  -1   8  11      255.80      278.41     44.32 o 
   0   8  11    11407.54    11576.84    180.14 o 
   1   8  11        2.45      -15.39     19.69 o 
   2   8  11     7010.67     6678.43    118.68 o 
   3   8  11      453.08      520.03     38.24 o 
   4   8  11     1041.04     1241.97     90.12 o 
   5   8  11     1127.84     1113.89     82.25 o 
   6   8  11      566.18      635.38     67.92 o 
   7   8  11      206.49      185.91     55.07 o 
   8   8  11      531.30      653.76     88.28 o 
   9   8  11     1232.65     1312.70    152.37 o 
  10   8  11      878.01      755.51    187.87 o 
  11   8  11       49.63      119.25    114.58 o 
 -11   9  11        6.98       27.36    169.32 o 
 -10   9  11      143.94      217.66    113.51 o 
  -9   9  11       44.70       86.82     67.43 o 
  -8   9  11     1719.27     2043.38    122.06 o 
  -7   9  11      474.50      501.74     94.49 o 
  -6   9  11      427.09      306.33     65.91 o 
  -5   9  11       25.07       25.35     34.53 o 
  -4   9  11      372.02      378.38     47.33 o 
  -3   9  11     1476.54     1458.72     68.50 o 
  -2   9  11        4.39        1.71     27.64 o 
  -1   9  11        0.38       15.86     18.29 o 
   0   9  11    23817.23    24081.27    370.59 o 
   1   9  11      243.98      286.52     21.79 o 
   2   9  11     2439.18     2513.87     79.92 o 
   3   9  11        3.55       18.11     24.39 o 
   4   9  11     2702.41     2827.90    112.55 o 
   5   9  11       24.06       14.65     35.05 o 
   6   9  11     4456.81     4473.79    161.47 o 
   7   9  11       11.62       55.59     41.52 o 
   8   9  11      292.72      259.40    116.09 o 
   9   9  11       99.30      150.15    114.01 o 
  10   9  11     3277.46     3531.09    227.15 o 
 -11  10  11      421.07      176.42    315.74 o 
 -10  10  11      482.79      516.90    100.09 o 
  -9  10  11     2882.29     3018.78    295.70 o 
  -8  10  11        8.64       89.80     79.65 o 
  -7  10  11      933.42      956.38     98.99 o 
  -6  10  11      266.75      261.97     67.75 o 
  -5  10  11       29.50       -6.59     34.34 o 
  -4  10  11    12278.69    12399.52    281.56 o 
  -3  10  11       19.59      -38.49     38.49 o 
  -2  10  11     3038.75     3057.07    119.30 o 
  -1  10  11      495.20      444.74     50.79 o 
   0  10  11     1450.46     1405.70     72.69 o 
   1  10  11     2130.03     2267.14    118.01 o 
   2  10  11     1666.97     1564.34     73.75 o 
   3  10  11       31.96       25.23     23.19 o 
   4  10  11     6720.15     6994.42    180.98 o 
   5  10  11       87.49       57.48     32.42 o 
   6  10  11    12390.86    13212.45    405.38 o 
   7  10  11       97.49       96.09     45.35 o 
   8  10  11     1535.14     1405.22    150.81 o 
   9  10  11      123.83      119.24     64.97 o 
  10  10  11     2721.00     2905.19    208.39 o 
 -10  11  11      351.25      298.32    118.66 o 
  -9  11  11     1467.88     1073.20    347.38 o 
  -8  11  11      887.96      955.29    153.96 o 
  -7  11  11       35.78       25.52     56.87 o 
  -6  11  11      847.92      920.21     94.11 o 
  -5  11  11     1129.81     1209.48     85.56 o 
  -4  11  11     2462.22     2639.39    111.86 o 
  -3  11  11        7.22      -56.36     56.36 o 
  -2  11  11      431.71      320.99     51.34 o 
  -1  11  11     1033.13     1090.59     66.11 o 
   0  11  11     5938.65     5586.71    135.44 o 
   1  11  11     1642.93     1706.67     82.14 o 
   2  11  11    10389.91     9653.13    216.99 o 
   3  11  11       60.00       27.41     38.40 o 
   4  11  11        3.20      -36.39     36.39 o 
   5  11  11      320.29      283.13     66.87 o 
   6  11  11     1409.76     1450.77     97.80 o 
   7  11  11       32.91       -7.64     64.17 o 
   8  11  11     1646.92     1540.19    139.59 o 
   9  11  11      212.49      272.26    117.81 o 
  10  11  11      971.60     1074.72    181.94 o 
 -10  12  11       76.23      196.56    114.81 o 
  -9  12  11     2625.19     3084.71    258.44 o 
  -8  12  11     3395.09     3796.16    260.93 o 
  -7  12  11      385.36      546.00    108.88 o 
  -6  12  11     2197.77     2187.01    156.35 o 
  -5  12  11      520.37      450.85    114.21 o 
  -4  12  11     5617.63     5272.04    214.57 o 
  -3  12  11      482.03      354.60    101.32 o 
  -2  12  11      736.73      595.50     68.30 o 
  -1  12  11       97.55       30.75     47.91 o 
   0  12  11    18055.18    17164.84    382.42 o 
   1  12  11       16.34        8.25     45.29 o 
   2  12  11      212.53      220.47     43.30 o 
   3  12  11       90.26      162.45     72.23 o 
   4  12  11     1614.07     1707.08    160.54 o 
   5  12  11     1309.08     1305.90    121.86 o 
   6  12  11      799.67      961.00    140.16 o 
   7  12  11       67.62       32.68     79.93 o 
   8  12  11     4608.03     4616.76    224.92 o 
   9  12  11       13.54       -8.41     40.54 o 
  -9  13  11       90.95       -7.49     97.41 o 
  -8  13  11      643.67      655.49    216.69 o 
  -7  13  11     1058.92      838.38    316.12 o 
  -6  13  11     2115.74     2050.66    205.67 o 
  -5  13  11      634.18      591.07    144.76 o 
  -4  13  11     1281.33     1190.83    119.76 o 
  -3  13  11     1213.88     1233.65    121.52 o 
  -2  13  11      613.69      630.60    145.00 o 
  -1  13  11     1368.58     1412.87     82.93 o 
   0  13  11     2620.51     2666.64    109.78 o 
   1  13  11      106.02      103.31     41.63 o 
   2  13  11       32.09      -24.68     58.40 o 
   3  13  11        0.30       -9.50     58.09 o 
   4  13  11     1119.52     1295.11    145.85 o 
   5  13  11        1.13      176.00    120.27 o 
   6  13  11       58.30       79.09     72.25 o 
   7  13  11      115.96      163.29    102.70 o 
   8  13  11        8.89      342.17    105.02 o 
  -9  14  11        0.41     -131.71    328.65 o 
  -8  14  11      774.91      916.73    174.98 o 
  -7  14  11      433.39      273.91    117.05 o 
  -6  14  11     1771.59     1888.44    207.10 o 
  -5  14  11      188.97      165.54     98.02 o 
  -4  14  11      505.93      498.42    101.64 o 
  -3  14  11     3355.31     3925.56    216.47 o 
  -2  14  11      773.37      851.00    167.38 o 
  -1  14  11     1601.74     1555.55    102.33 o 
   0  14  11      865.30      843.15    110.12 o 
   1  14  11     1272.00     1287.31    168.00 o 
   2  14  11        0.97      -39.63     39.63 o 
   3  14  11      285.64      530.27    104.09 o 
   4  14  11      692.10      803.65    126.66 o 
   5  14  11     3730.11     3845.22    404.02 o 
   6  14  11       57.95       44.49     80.37 o 
   7  14  11        1.03      -21.26     70.59 o 
  -8  15  11     1714.75     2356.91    306.02 o 
  -7  15  11       25.34        7.65    109.34 o 
  -6  15  11        2.68       50.80     96.85 o 
  -5  15  11       41.48      -74.61     74.61 o 
  -4  15  11     1332.66     1219.35    209.86 o 
  -3  15  11      187.74      -44.96     89.66 o 
  -2  15  11     1784.22     1564.13    222.47 o 
  -1  15  11       33.51     -111.44    111.44 o 
   0  15  11     7223.46     7371.84    347.31 o 
   1  15  11      853.73      746.40    117.53 o 
   2  15  11      347.74      294.79     90.75 o 
   3  15  11      757.26      962.68    135.73 o 
   4  15  11      297.11      186.49     83.06 o 
   5  15  11      338.27      423.25    166.90 o 
   6  15  11      226.44      210.79    116.33 o 
   7  15  11      502.49       51.73     40.15 o 
  -6  16  11       53.39      301.11    121.82 o 
  -5  16  11     1740.70     1935.16    263.56 o 
  -4  16  11     1550.21     1305.86    214.84 o 
  -3  16  11     2888.01     1261.03    181.51 o 
  -2  16  11       22.54       69.99    121.30 o 
  -1  16  11        0.89      118.22    127.21 o 
   0  16  11     3546.39     3466.85    438.19 o 
   1  16  11     2784.52     2700.36    207.20 o 
   2  16  11        0.86       11.37     72.53 o 
   3  16  11     2728.82     2941.94    223.14 o 
   4  16  11      168.24      230.80    196.65 o 
   5  16  11     1359.49     1115.25    213.34 o 
   6  16  11      254.95      395.89    133.02 o 
  -5  17  11     1395.29     1114.81    203.23 o 
  -4  17  11      997.99      627.08    169.62 o 
  -3  17  11       69.28       81.37    136.63 o 
  -2  17  11        1.62       60.37    133.37 o 
  -1  17  11     4603.56     4354.87    372.19 o 
   0  17  11      757.13      793.02    197.51 o 
   1  17  11     3296.49     3650.17    335.84 o 
   2  17  11        4.82       29.32    109.49 o 
   3  17  11      727.01      833.17    171.13 o 
   4  17  11        3.88       -2.27    137.56 o 
   5  17  11       71.77       85.14     86.47 o 
  -4  18  11      119.27      112.17     89.11 o 
  -3  18  11      532.37      530.58    174.45 o 
  -2  18  11       11.31     -107.44    107.44 o 
  -1  18  11      126.16      117.90    147.80 o 
   0  18  11        0.68       77.34    158.51 o 
   1  18  11     2030.44     2101.75    199.48 o 
   2  18  11       13.42       18.54     98.00 o 
   3  18  11     3528.72     3751.80    463.28 o 
   4  18  11      139.99      164.54    110.13 o 
  -1  19  11     1162.02      828.09    214.27 o 
   0  19  11       85.70      -14.60    153.46 o 
   1  19  11      156.26      386.20    202.51 o 
   2  19  11       97.50       78.20    103.20 o 
 -12   0  12       10.01      -48.06     91.26 o 
 -11   0  12      226.47      198.75     99.98 o 
 -10   0  12     1987.65     2152.48    202.70 o 
  -9   0  12        4.80       37.80     47.57 o 
  -8   0  12    10384.50     9900.69    288.70 o 
  -7   0  12     1086.85     1098.51     65.01 o 
  -6   0  12     6488.83     6603.16    165.41 o 
  -5   0  12     1920.85     1762.75     72.93 o 
  -4   0  12      320.02      433.52     49.72 o 
  -3   0  12     3602.15     3741.98    100.41 o 
  -2   0  12    39090.10    41722.66    736.91 o 
  -1   0  12     3205.62     3257.59    100.96 o 
   0   0  12    56762.22    53413.38   1601.16 o 
   1   0  12       10.30        3.24     16.94 o 
   2   0  12    16383.38    17639.40    377.64 o 
   3   0  12     1664.27     1793.39    102.05 o 
   4   0  12    22032.65    22930.38    586.15 o 
   5   0  12        0.03       -9.24     24.82 o 
   6   0  12     7198.27     7193.45    242.24 o 
   7   0  12      215.82      220.68     78.46 o 
   8   0  12     3437.19     3195.02    161.65 o 
   9   0  12     1714.73     1813.81    142.98 o 
  10   0  12      292.00      364.12    112.37 o 
  11   0  12      225.93      289.62    107.44 o 
  12   0  12     5046.37     5525.96    460.57 o 
 -12   1  12       65.82       24.45     70.22 o 
 -11   1  12       31.62      -20.48     56.84 o 
 -10   1  12       80.92       40.05     44.15 o 
  -9   1  12     1524.93     1447.47     81.39 o 
  -8   1  12     1241.28     1369.48     75.06 o 
  -7   1  12      880.12      959.06     50.75 o 
  -6   1  12     3052.26     3039.97     72.53 o 
  -5   1  12      785.13      939.15     38.46 o 
  -4   1  12     1584.51     1796.09     54.17 o 
  -3   1  12      881.20     1074.42     32.22 o 
  -2   1  12    10114.16    10861.58    156.64 o 
  -1   1  12        7.49      -14.62     14.62 o 
   0   1  12     2958.76     2871.01     58.63 o 
   1   1  12       51.02       35.53     12.47 o 
   2   1  12    15059.64    15207.97    217.88 o 
   3   1  12       34.82       42.66     16.83 o 
   4   1  12        4.09       51.21     37.45 o 
   5   1  12       75.27       40.93     19.24 o 
   6   1  12       79.63       42.58     23.67 o 
   7   1  12       74.15       44.69     27.71 o 
   8   1  12       39.85       60.27     31.62 o 
   9   1  12       19.52        8.76     32.32 o 
  10   1  12      234.27      151.77     56.59 o 
  11   1  12        3.47      -54.09     54.09 o 
  12   1  12      258.97      250.17    124.63 o 
 -12   2  12      364.95      196.60     83.23 o 
 -11   2  12      440.98      391.73    105.81 o 
 -10   2  12       42.16       49.75     81.45 o 
  -9   2  12       57.41       56.73     37.09 o 
  -8   2  12     2446.81     2429.72     88.68 o 
  -7   2  12      236.18      315.15     36.22 o 
  -6   2  12    21459.26    21251.54    343.60 o 
  -5   2  12     1456.58     1517.99     71.87 o 
  -4   2  12     2097.81     1808.31     57.92 o 
  -3   2  12     3071.21     3056.89     68.80 o 
  -2   2  12       64.67       44.25     15.19 o 
  -1   2  12      882.18      948.66     29.05 o 
   0   2  12     1218.97     1142.73     35.22 o 
   1   2  12      167.55      175.50     15.98 o 
   2   2  12    21426.43    20499.98    309.54 o 
   3   2  12      196.95      221.61     25.31 o 
   4   2  12    31276.68    30653.94    595.82 o 
   5   2  12        3.95       -5.66     17.82 o 
   6   2  12       15.91       24.10     19.97 o 
   7   2  12     2462.17     2383.81    115.07 o 
   8   2  12     1468.50     1627.45     92.20 o 
   9   2  12        6.36       33.04     34.91 o 
  10   2  12      657.94      622.59     85.14 o 
  11   2  12       48.06       66.61     68.88 o 
  12   2  12     5145.50     5684.04    329.51 o 
 -12   3  12       85.29       47.46     70.36 o 
 -11   3  12     1930.41     1812.70    148.40 o 
 -10   3  12     1299.06     1217.28    103.97 o 
  -9   3  12       91.65       70.77     38.78 o 
  -8   3  12     3123.98     3140.82     98.47 o 
  -7   3  12     1186.72     1238.53     73.03 o 
  -6   3  12     2249.11     2270.74     73.66 o 
  -5   3  12     2796.06     2903.35     77.03 o 
  -4   3  12      504.27      413.36     23.88 o 
  -3   3  12     4637.43     4492.30     92.60 o 
  -2   3  12    46304.86    45932.69    653.27 o 
  -1   3  12      720.75      793.76     27.91 o 
   0   3  12     6026.68     5835.18     90.29 o 
   1   3  12      715.22      671.57     30.04 o 
   2   3  12     1246.97     1022.40     34.84 o 
   3   3  12     3134.37     3148.22     84.60 o 
   4   3  12     4194.42     4387.70    111.37 o 
   5   3  12     7570.25     7740.49    192.16 o 
   6   3  12    24762.46    25016.73    466.02 o 
   7   3  12     1400.19     1450.82     81.66 o 
   8   3  12     9893.24     9645.96    229.08 o 
   9   3  12      495.61      469.30     60.09 o 
  10   3  12      417.20      315.11     72.74 o 
  11   3  12       64.80       48.89     72.85 o 
  12   3  12      194.65      165.46     89.78 o 
 -12   4  12      114.38      148.55     78.62 o 
 -11   4  12      721.08      690.04     97.08 o 
 -10   4  12       33.12      -22.18     70.95 o 
  -9   4  12      278.30      372.04     61.27 o 
  -8   4  12      975.84     1025.56     63.31 o 
  -7   4  12     4321.64     4344.68    111.17 o 
  -6   4  12     1486.14     1568.31     63.45 o 
  -5   4  12    15304.99    15678.86    260.59 o 
  -4   4  12      820.12      984.67     40.85 o 
  -3   4  12      920.24     1207.71     77.47 o 
  -2   4  12     1865.88     2079.37     60.91 o 
  -1   4  12     6963.11     6838.94    108.82 o 
   0   4  12      748.67      732.97     28.42 o 
   1   4  12     5333.28     5225.08     89.19 o 
   2   4  12     1960.62     1563.95     43.18 o 
   3   4  12    15678.03    15846.00    295.01 o 
   4   4  12      571.84      632.81     43.04 o 
   5   4  12      718.32      595.41     49.47 o 
   6   4  12      343.56      390.22     42.11 o 
   7   4  12      784.33      803.31     61.68 o 
   8   4  12      335.16      269.12     46.69 o 
   9   4  12      913.06      937.80     80.76 o 
  10   4  12      326.14      321.22     78.03 o 
  11   4  12      216.23      216.39     89.53 o 
 -12   5  12      487.17      679.40    156.99 o 
 -11   5  12      236.08      147.23    118.06 o 
 -10   5  12      123.92       98.90     53.85 o 
  -9   5  12     1235.57     1246.85     74.45 o 
  -8   5  12      964.43     1054.88     64.71 o 
  -7   5  12     6120.36     6065.76    136.97 o 
  -6   5  12      580.70      623.63     45.60 o 
  -5   5  12     8120.13     8547.43    159.87 o 
  -4   5  12     4742.87     4345.49     90.40 o 
  -3   5  12     1959.88     2047.74     60.75 o 
  -2   5  12      504.79      337.26     45.01 o 
  -1   5  12    26463.83    26336.88    332.94 o 
   0   5  12     1302.27     1210.58     37.19 o 
   1   5  12     1762.35     1992.78     89.30 o 
   2   5  12     2077.84     2316.61     54.71 o 
   3   5  12      286.71      244.38     30.56 o 
   4   5  12     3049.20     3092.65     89.92 o 
   5   5  12      637.51      708.68     50.02 o 
   6   5  12     6596.78     6567.85    162.82 o 
   7   5  12     2303.99     2106.32     99.44 o 
   8   5  12     1007.58      951.06     73.13 o 
   9   5  12      398.93      308.19     73.17 o 
  10   5  12      185.43      220.36    176.39 o 
  11   5  12     1151.32     1166.97    164.33 o 
 -12   6  12     2745.92     3139.73    283.86 o 
 -11   6  12      210.88      109.11    224.62 o 
 -10   6  12      887.69      971.53    151.80 o 
  -9   6  12      318.24      311.95     60.83 o 
  -8   6  12       50.71       -4.10     30.75 o 
  -7   6  12     3151.91     3305.22     97.72 o 
  -6   6  12     1274.12     1267.57     60.81 o 
  -5   6  12     3291.79     3442.90     92.02 o 
  -4   6  12     4897.18     5014.54    109.99 o 
  -3   6  12     7047.21     6379.55    117.28 o 
  -2   6  12     2260.77     2251.90     77.28 o 
  -1   6  12     2972.75     3071.35     72.83 o 
   0   6  12      667.60      649.53     32.77 o 
   1   6  12     3211.85     2973.24     86.74 o 
   2   6  12     2381.84     2426.71     57.90 o 
   3   6  12    16987.54    17036.67    342.84 o 
   4   6  12     2175.86     2060.15     72.47 o 
   5   6  12      998.06     1013.68     59.94 o 
   6   6  12     2645.75     2650.93    104.43 o 
   7   6  12       33.83      -20.70     31.17 o 
   8   6  12      124.34      107.26     51.08 o 
   9   6  12      858.54      885.03    103.22 o 
  10   6  12      221.74      232.68     87.46 o 
  11   6  12      363.37      184.61     89.00 o 
 -11   7  12      412.50      228.45    121.51 o 
 -10   7  12     2619.79     2321.82    222.25 o 
  -9   7  12      189.38      192.59     63.53 o 
  -8   7  12       24.42       -6.73     39.50 o 
  -7   7  12      179.64      148.61     45.36 o 
  -6   7  12      200.08      203.45     44.64 o 
  -5   7  12     1725.44     1830.50     93.92 o 
  -4   7  12    15799.98    15443.57    275.06 o 
  -3   7  12    10179.65    10416.71    240.63 o 
  -2   7  12     3701.41     3709.69     88.98 o 
  -1   7  12     3620.11     3872.38    123.39 o 
   0   7  12      206.71      237.24     54.82 o 
   1   7  12     1764.83     2127.22     57.31 o 
   2   7  12     1034.33      975.92     39.24 o 
   3   7  12     1530.46     1417.33     60.64 o 
   4   7  12     4512.86     4454.57    125.76 o 
   5   7  12     1224.19     1259.83     71.96 o 
   6   7  12     1333.29     1343.71     94.38 o 
   7   7  12      431.76      363.57     55.88 o 
   8   7  12      792.51      693.13     89.23 o 
   9   7  12     1231.76     1366.51    156.66 o 
  10   7  12       28.08       18.08     68.08 o 
  11   7  12      910.93      710.53    131.85 o 
 -11   8  12       22.23       77.96    107.60 o 
 -10   8  12     1130.75     1084.83    119.46 o 
  -9   8  12      237.13      267.17     79.10 o 
  -8   8  12      636.87      602.04     71.50 o 
  -7   8  12     1163.31     1208.88     90.30 o 
  -6   8  12     1207.92     1152.73    106.06 o 
  -5   8  12     1173.55     1216.42     73.34 o 
  -4   8  12     7358.01     7276.87    172.86 o 
  -3   8  12     2410.24     2542.73    136.67 o 
  -2   8  12     3089.59     3096.73     98.12 o 
  -1   8  12     1492.85     1710.80     54.54 o 
   0   8  12       54.99       61.00     16.53 o 
   1   8  12     5767.42     5501.51    156.54 o 
   2   8  12     1084.40     1045.26     39.47 o 
   3   8  12     9830.96    10099.21    223.44 o 
   4   8  12       10.67       33.50     28.70 o 
   5   8  12     4066.61     3957.60    143.14 o 
   6   8  12      413.74      457.96     61.82 o 
   7   8  12       87.09      157.84     45.94 o 
   8   8  12      681.57      480.16     98.89 o 
   9   8  12     3688.04     4051.39    318.44 o 
  10   8  12        0.89      -17.16     99.93 o 
  11   8  12     1154.75     1309.95    199.02 o 
 -11   9  12     1306.06     1332.39    223.62 o 
 -10   9  12      340.54      501.64     94.65 o 
  -9   9  12      697.77      926.30    114.39 o 
  -8   9  12       27.04       70.67     58.77 o 
  -7   9  12      374.61      365.59     73.49 o 
  -6   9  12     2759.40     2767.28    135.91 o 
  -5   9  12     2280.15     2225.73    102.60 o 
  -4   9  12      851.79      806.59     62.34 o 
  -3   9  12    21061.66    21324.89    528.57 o 
  -2   9  12       51.45       26.11     31.62 o 
  -1   9  12     2801.81     2786.19     69.79 o 
   0   9  12        2.62      -13.10     36.87 o 
   1   9  12     8940.93     9395.30    318.38 o 
   2   9  12      337.56      353.61     37.63 o 
   3   9  12      535.05      554.15     51.51 o 
   4   9  12       27.63      -25.27     25.27 o 
   5   9  12    17296.33    17893.63    427.38 o 
   6   9  12       52.92       98.79     66.81 o 
   7   9  12     3310.12     3367.41    151.37 o 
   8   9  12        0.55       28.59     47.55 o 
   9   9  12     2842.94     2875.83    332.08 o 
  10   9  12      235.70      166.75    176.57 o 
 -11  10  12       12.26       10.51    308.29 o 
 -10  10  12      430.85      615.76    170.53 o 
  -9  10  12        9.49       83.02     90.34 o 
  -8  10  12       65.24       58.85     90.64 o 
  -7  10  12        7.33        4.72     55.16 o 
  -6  10  12      485.15      478.87     82.48 o 
  -5  10  12     2631.35     2523.56    107.46 o 
  -4  10  12      208.30      276.60     58.33 o 
  -3  10  12      217.80      205.34     51.91 o 
  -2  10  12       10.15       51.18     33.01 o 
  -1  10  12        9.83       15.90     26.70 o 
   0  10  12      529.81      568.29     56.10 o 
   1  10  12      834.57      762.32     58.29 o 
   2  10  12      161.79      160.10     33.87 o 
   3  10  12     2135.36     2176.43     90.48 o 
   4  10  12      376.98      401.41     45.86 o 
   5  10  12     2794.36     2729.89    121.40 o 
   6  10  12       35.76       26.91     48.55 o 
   7  10  12      165.97      146.42     62.09 o 
   8  10  12       36.23       69.62     93.92 o 
   9  10  12       80.19       39.18     67.03 o 
  10  10  12       19.54       26.78     66.52 o 
 -10  11  12      405.06      517.74    124.18 o 
  -9  11  12     2400.15     2493.75    230.70 o 
  -8  11  12     3006.53     2964.65    239.96 o 
  -7  11  12      242.60      250.91     70.76 o 
  -6  11  12      575.48      748.56     88.22 o 
  -5  11  12      848.11      892.45    110.58 o 
  -4  11  12      566.23      581.47     74.21 o 
  -3  11  12     2672.54     2502.02    132.12 o 
  -2  11  12      209.72      146.55     46.53 o 
  -1  11  12     2820.21     2619.54    217.53 o 
   0  11  12     3084.32     2867.54     90.38 o 
   1  11  12     2243.11     2267.76     91.71 o 
   2  11  12      834.09      916.47     60.68 o 
   3  11  12     1348.58     1310.00    106.87 o 
   4  11  12      257.00      344.48     66.48 o 
   5  11  12     6128.38     6062.69    198.49 o 
   6  11  12      161.90      194.00     51.21 o 
   7  11  12      839.72      857.30     95.16 o 
   8  11  12      139.48       76.38     57.45 o 
   9  11  12        4.34      -38.57     51.79 o 
  10  11  12       46.11      -93.88     93.88 o 
 -10  12  12       60.53       92.14     98.86 o 
  -9  12  12     1113.07     1173.06    181.64 o 
  -8  12  12      899.08     1106.72    170.26 o 
  -7  12  12     1097.09     1249.44    188.36 o 
  -6  12  12       16.97       28.58     96.34 o 
  -5  12  12        2.04      -30.50     99.85 o 
  -4  12  12       61.33      209.47     74.07 o 
  -3  12  12      346.68      234.90     98.85 o 
  -2  12  12      438.84      398.03     61.71 o 
  -1  12  12     1155.27     1264.07    102.50 o 
   0  12  12     3232.77     3203.96    116.83 o 
   1  12  12     7170.53     7192.37    229.76 o 
   2  12  12       13.74      -30.93     30.93 o 
   3  12  12      744.78      675.77     82.37 o 
   4  12  12       16.86       17.09     43.77 o 
   5  12  12     1156.79     1185.41    115.76 o 
   6  12  12        0.03       27.92     41.68 o 
   7  12  12       68.59      141.39     88.56 o 
   8  12  12      435.17      266.52     74.48 o 
   9  12  12      464.69      479.38     90.67 o 
  -9  13  12     2909.18     3191.34    318.52 o 
  -8  13  12      428.19      564.87    150.23 o 
  -7  13  12      425.35      366.65    132.13 o 
  -6  13  12      742.21      821.42    171.14 o 
  -5  13  12     1088.60     1241.83    175.82 o 
  -4  13  12      125.01        7.02     59.51 o 
  -3  13  12      823.54      868.01    109.55 o 
  -2  13  12      351.10      149.99     52.88 o 
  -1  13  12     6207.13     5917.17    335.23 o 
   0  13  12      852.03      783.75     69.31 o 
   1  13  12       14.03        6.00     39.27 o 
   2  13  12      124.00      246.16     65.55 o 
   3  13  12      895.08     1103.56    160.60 o 
   4  13  12      162.91      226.38     83.02 o 
   5  13  12      444.71      460.11    104.01 o 
   6  13  12      101.35      212.87    141.20 o 
   7  13  12      276.22      224.59    111.10 o 
   8  13  12      143.98      155.01     62.00 o 
  -8  14  12      103.76       87.66    218.33 o 
  -7  14  12     1195.22     1213.46    294.18 o 
  -6  14  12       40.60      250.45    125.43 o 
  -5  14  12      146.68      225.80    106.38 o 
  -4  14  12      661.77      405.33    134.72 o 
  -3  14  12        9.19       76.46    104.65 o 
  -2  14  12       69.33      142.37     87.98 o 
  -1  14  12     4019.91     3845.82    149.99 o 
   0  14  12     2330.49     2366.98    175.07 o 
   1  14  12     8418.59     8246.49    699.74 o 
   2  14  12      413.15      430.76     61.76 o 
   3  14  12      549.61      356.93     92.62 o 
   4  14  12      259.71      322.82     89.56 o 
   5  14  12      927.82      947.67    144.62 o 
   6  14  12        4.37      138.54     94.89 o 
   7  14  12        1.57       39.62     53.05 o 
  -7  15  12     1602.94     1459.43    231.60 o 
  -6  15  12       37.36      238.40    138.20 o 
  -5  15  12       44.35      212.91    123.19 o 
  -4  15  12       15.10       87.88    103.79 o 
  -3  15  12      101.17      -72.81     89.57 o 
  -2  15  12     2614.47     2662.23    286.49 o 
  -1  15  12      184.41      324.93    143.55 o 
   0  15  12     4624.73     4841.42    240.73 o 
   1  15  12     4459.58     4772.81    247.19 o 
   2  15  12       44.19      117.77     75.30 o 
   3  15  12      330.67      408.25    100.06 o 
   4  15  12       26.85       11.91    111.10 o 
   5  15  12        1.38      -44.00     65.01 o 
   6  15  12      954.39      666.26    155.35 o 
   7  15  12       59.89      166.29     62.56 o 
  -6  16  12        2.00       53.15     93.69 o 
  -5  16  12      843.05      893.42    183.89 o 
  -4  16  12     1098.67     1059.02    198.48 o 
  -3  16  12      159.37      105.85     49.64 o 
  -2  16  12     1824.52     1553.46    233.81 o 
  -1  16  12      234.06       87.59    137.56 o 
   0  16  12     3666.69     3514.13    209.68 o 
   1  16  12     2369.46     2368.78    194.28 o 
   2  16  12      306.40      358.96     97.89 o 
   3  16  12      859.49      968.18    143.64 o 
   4  16  12        7.45        4.91    168.78 o 
   5  16  12      391.24      263.58    112.08 o 
   6  16  12      349.63      357.36    120.80 o 
  -5  17  12      170.15       75.15    110.84 o 
  -4  17  12      735.15     1083.98    212.06 o 
  -3  17  12       31.08       57.05    110.22 o 
  -2  17  12       37.06       14.58    132.48 o 
  -1  17  12      341.16      267.56    169.63 o 
   0  17  12      251.89      295.40    164.97 o 
   1  17  12       52.64      125.77    182.41 o 
   2  17  12      329.74      335.76    106.49 o 
   3  17  12       10.24       93.60    118.74 o 
   4  17  12      671.31      897.31    146.35 o 
   5  17  12      112.32      198.92    104.69 o 
  -3  18  12        8.87      -81.19    114.89 o 
  -2  18  12        1.40       -2.48    118.30 o 
  -1  18  12      109.67      266.81    154.04 o 
   0  18  12     6471.07     5865.47    441.62 o 
   1  18  12       15.32      115.21    171.39 o 
   2  18  12      284.93      238.44     95.47 o 
   3  18  12       61.92      130.90    180.82 o 
   4  18  12      102.36      140.04    107.80 o 
  -1  19  12       19.17       -7.17    146.09 o 
   0  19  12        4.54       19.07    176.38 o 
   1  19  12       36.94      157.66    192.27 o 
   2  19  12        4.44      135.12    102.92 o 
 -12   1  13     1377.08     1545.75    142.59 o 
 -11   1  13      295.50      188.64     70.37 o 
 -10   1  13      123.51       63.41     58.31 o 
  -9   1  13     4071.81     4186.53    126.49 o 
  -8   1  13     2307.33     2181.59     96.21 o 
  -7   1  13     2045.14     2057.75     73.91 o 
  -6   1  13      660.54      720.45     35.82 o 
  -5   1  13     7648.68     7482.30    135.28 o 
  -4   1  13     2819.37     2954.40     61.03 o 
  -3   1  13    48016.63    52117.89    735.89 o 
  -2   1  13     2393.54     2590.70     48.72 o 
  -1   1  13     6754.74     6738.99    105.33 o 
   0   1  13     1584.13     1492.82     39.67 o 
   1   1  13     3703.55     3461.77     61.99 o 
   2   1  13      193.45      184.95     17.57 o 
   3   1  13     9247.18     9019.40    201.14 o 
   4   1  13      163.89       90.33     29.73 o 
   5   1  13     1674.02     1746.33     84.36 o 
   6   1  13      317.21      340.33     40.82 o 
   7   1  13      414.53      384.91     47.01 o 
   8   1  13       61.43       18.08     31.59 o 
   9   1  13      636.59      496.73     64.00 o 
  10   1  13        0.83       31.35     47.77 o 
  11   1  13      537.87      316.74     76.24 o 
  12   1  13      578.66      577.33    135.35 o 
 -12   2  13      164.53       50.68     77.20 o 
 -11   2  13       82.97       27.20     78.99 o 
 -10   2  13      181.08      142.72     58.87 o 
  -9   2  13     3124.09     3154.21    117.98 o 
  -8   2  13      132.73      102.70     49.38 o 
  -7   2  13     5261.40     5475.42    167.25 o 
  -6   2  13        3.34       27.73     20.85 o 
  -5   2  13    21882.58    22178.72    350.20 o 
  -4   2  13      312.88      367.21     25.12 o 
  -3   2  13    12743.53    14830.59    244.12 o 
  -2   2  13    13700.65    14658.03    220.07 o 
  -1   2  13    18392.91    18655.99    239.67 o 
   0   2  13     2129.27     1929.37     51.44 o 
   1   2  13    14310.74    13684.35    182.88 o 
   2   2  13     2761.89     2663.51     60.31 o 
   3   2  13     8308.77     8629.07    176.78 o 
   4   2  13     1383.19     1120.52     87.04 o 
   5   2  13     1467.35     1566.24     73.29 o 
   6   2  13     1405.73     1337.36     72.79 o 
   7   2  13     9097.76     8685.84    206.46 o 
   8   2  13      474.99      342.50     47.23 o 
   9   2  13      835.04      901.79     73.94 o 
  10   2  13     1891.85     1885.94    132.11 o 
  11   2  13       13.25      -38.98     59.20 o 
  12   2  13        3.01      -17.63     76.47 o 
 -12   3  13     1790.77     1723.82    163.81 o 
 -11   3  13     1140.95     1218.11    122.59 o 
 -10   3  13     3791.95     3663.88    158.00 o 
  -9   3  13      794.52      794.61     71.16 o 
  -8   3  13       14.45       21.79     25.84 o 
  -7   3  13     1346.78     1415.44     69.85 o 
  -6   3  13      702.41      702.16     58.38 o 
  -5   3  13     9571.04     9682.28    174.84 o 
  -4   3  13     4459.05     4295.69     91.10 o 
  -3   3  13    15982.36    16894.65    276.70 o 
  -2   3  13    20115.69    19778.43    275.09 o 
  -1   3  13        3.56        7.65     45.08 o 
   0   3  13      505.47      542.51     44.45 o 
   1   3  13      164.68      126.66     16.01 o 
   2   3  13     1847.29     1808.28     51.06 o 
   3   3  13    18317.45    18238.81    333.70 o 
   4   3  13      278.45      340.79     33.95 o 
   5   3  13    19731.44    19517.65    407.09 o 
   6   3  13     2375.26     2345.17     90.56 o 
   7   3  13     4267.48     4207.35    137.81 o 
   8   3  13      700.12      659.65     63.38 o 
   9   3  13       11.61       -4.04     39.33 o 
  10   3  13      942.17      971.30    126.98 o 
  11   3  13     1162.69     1218.78    177.18 o 
 -12   4  13     3933.74     3720.84    199.25 o 
 -11   4  13        5.84       -5.01     61.90 o 
 -10   4  13     4774.92     4890.06    182.97 o 
  -9   4  13     2032.19     1938.99    101.54 o 
  -8   4  13     2871.22     2885.04     95.04 o 
  -7   4  13     7198.31     7309.02    154.92 o 
  -6   4  13      487.38      438.56     40.05 o 
  -5   4  13       87.98       62.36     24.32 o 
  -4   4  13     2861.54     2517.60     71.53 o 
  -3   4  13       17.50       88.25     39.47 o 
  -2   4  13     8110.72     7396.27    214.70 o 
  -1   4  13     6635.96     6145.88    109.17 o 
   0   4  13     5083.42     5154.39     83.84 o 
   1   4  13     8738.39     8296.68    137.03 o 
   2   4  13      446.86      522.46     29.65 o 
   3   4  13     3325.75     3513.70     92.60 o 
   4   4  13     1534.54     1642.03     72.82 o 
   5   4  13     3002.57     2994.31    102.98 o 
   6   4  13      136.86      166.67     34.08 o 
   7   4  13    16251.19    16083.00    330.56 o 
   8   4  13      311.38      294.77     46.81 o 
   9   4  13     1927.74     1918.29    113.48 o 
  10   4  13      439.40      457.08     77.48 o 
  11   4  13        4.69        0.70     65.94 o 
 -12   5  13     1201.82     1103.55    191.60 o 
 -11   5  13      430.50      290.64    168.78 o 
 -10   5  13      914.58      925.47     96.48 o 
  -9   5  13      977.05     1083.84     71.24 o 
  -8   5  13     8601.47     8680.98    182.59 o 
  -7   5  13       27.77       57.59     42.32 o 
  -6   5  13     8477.27     8622.15    168.40 o 
  -5   5  13      290.78      256.44     41.22 o 
  -4   5  13    10238.01     9780.77    177.87 o 
  -3   5  13     2048.99     2129.67     64.31 o 
  -2   5  13       26.79       95.97     18.49 o 
  -1   5  13      190.25      117.81     25.05 o 
   0   5  13     8859.99     9530.94    136.21 o 
   1   5  13      328.98      213.15     32.92 o 
   2   5  13      294.20      250.67     22.37 o 
   3   5  13     1320.81     1353.26     58.56 o 
   4   5  13     4438.37     4681.43    118.48 o 
   5   5  13     2180.78     2200.52     83.37 o 
   6   5  13     7214.64     7046.84    271.60 o 
   7   5  13        0.86       46.75     30.06 o 
   8   5  13        5.17      -27.80     34.68 o 
   9   5  13      258.63      220.61     61.58 o 
  10   5  13     1262.36     1174.48    155.15 o 
  11   5  13        0.35       63.96     75.66 o 
 -12   6  13      882.65      775.04    162.04 o 
 -11   6  13     1263.42      969.03    166.80 o 
 -10   6  13        4.02        7.12     95.14 o 
  -9   6  13     2462.40     2578.21    282.14 o 
  -8   6  13     9777.31     9974.03    202.06 o 
  -7   6  13       98.55      129.23     45.22 o 
  -6   6  13     3538.36     3602.64    101.07 o 
  -5   6  13      285.60      305.89     38.32 o 
  -4   6  13      142.76      125.88     29.67 o 
  -3   6  13      687.99      608.77     36.43 o 
  -2   6  13     1865.67     2004.43     64.64 o 
  -1   6  13     4106.05     4065.47     78.76 o 
   0   6  13     7458.61     7427.82    134.93 o 
   1   6  13     1505.16     1639.31     55.51 o 
   2   6  13     8875.53     8936.96    145.53 o 
   3   6  13     4512.40     4703.24    215.21 o 
   4   6  13      225.03      202.28     31.01 o 
   5   6  13        3.09        9.84     22.62 o 
   6   6  13     3518.00     3592.17    123.17 o 
   7   6  13      895.82      883.39     74.78 o 
   8   6  13       13.15       21.59     53.58 o 
   9   6  13       73.58      135.31     63.93 o 
  10   6  13       82.02       63.79     69.92 o 
  11   6  13      174.50      213.28     92.07 o 
 -11   7  13     2651.74     2452.18    249.50 o 
 -10   7  13      150.96      209.16    105.36 o 
  -9   7  13     3174.57     3279.79    172.41 o 
  -8   7  13      832.17      941.67     81.43 o 
  -7   7  13      156.81       91.44     55.57 o 
  -6   7  13    10022.97    10154.97    258.83 o 
  -5   7  13        4.06      -13.02     26.70 o 
  -4   7  13    13273.76    12634.08    252.91 o 
  -3   7  13     1165.71      963.46    107.96 o 
  -2   7  13       41.59       26.59     17.54 o 
  -1   7  13    10266.13    10170.37    159.90 o 
   0   7  13     2960.89     3029.93     67.12 o 
   1   7  13       10.21       33.84     20.57 o 
   2   7  13       19.14       14.02     19.14 o 
   3   7  13      254.94      277.20     35.56 o 
   4   7  13    16886.08    17508.04    365.73 o 
   5   7  13      681.84      693.81     56.35 o 
   6   7  13     8426.21     8546.73    246.43 o 
   7   7  13       80.74       80.62     42.73 o 
   8   7  13        6.00      -28.14     40.53 o 
   9   7  13     1077.51     1128.80    117.74 o 
  10   7  13      615.76      639.27    170.66 o 
  11   7  13       76.59      131.98     87.68 o 
 -11   8  13      151.39      150.83    144.47 o 
 -10   8  13     1275.27     1093.44    176.39 o 
  -9   8  13     1931.94     2033.41    179.41 o 
  -8   8  13       44.32       29.84     44.41 o 
  -7   8  13      774.12      659.46     84.08 o 
  -6   8  13     1911.72     2104.83    118.38 o 
  -5   8  13      454.51      442.15     52.19 o 
  -4   8  13     2091.15     2170.78    100.52 o 
  -3   8  13       10.65       35.22     58.13 o 
  -2   8  13    21233.49    21174.74    384.67 o 
  -1   8  13     1497.17     1567.32     79.61 o 
   0   8  13      689.00      796.03     35.80 o 
   1   8  13       70.86       74.09     27.56 o 
   2   8  13      115.14       93.15     19.19 o 
   3   8  13      457.27      392.71     40.58 o 
   4   8  13        0.02       -7.96     25.75 o 
   5   8  13      101.55       37.22     34.01 o 
   6   8  13     6360.99     6225.46    198.77 o 
   7   8  13       35.05       12.24     36.54 o 
   8   8  13      178.95      177.21     73.69 o 
   9   8  13      622.51      602.12    136.50 o 
  10   8  13      667.07      732.02    127.14 o 
  11   8  13        5.72       -7.66     96.12 o 
 -11   9  13      100.23     -240.97    289.97 o 
 -10   9  13     1042.24     1549.54    322.58 o 
  -9   9  13      906.39     1153.89    154.43 o 
  -8   9  13      194.80      214.36     74.06 o 
  -7   9  13      791.09      682.69     87.29 o 
  -6   9  13     4204.58     4499.74    191.42 o 
  -5   9  13        6.62      -24.02     40.16 o 
  -4   9  13     1027.35     1001.61     78.14 o 
  -3   9  13        8.02      -37.77     37.77 o 
  -2   9  13     8802.94     9063.59    195.23 o 
  -1   9  13      451.30      463.71     35.28 o 
   0   9  13       61.27      109.88    109.96 o 
   1   9  13        1.85       60.58     49.72 o 
   2   9  13     5390.16     5408.71    170.54 o 
   3   9  13      362.19      360.82     44.77 o 
   4   9  13    13937.83    13938.05    342.09 o 
   5   9  13       16.62       47.39     34.85 o 
   6   9  13     4121.90     3862.38    151.91 o 
   7   9  13        2.68      -35.80     35.80 o 
   8   9  13       73.33       82.91     54.52 o 
   9   9  13      307.41      362.40    137.39 o 
  10   9  13      497.96      554.50    177.59 o 
 -10  10  13     2214.62     2304.77    223.23 o 
  -9  10  13      594.04      766.02    147.45 o 
  -8  10  13     1576.79     1743.74    186.51 o 
  -7  10  13      363.44      282.15    100.85 o 
  -6  10  13     4291.79     4569.14    181.00 o 
  -5  10  13     2340.88     2353.61    127.94 o 
  -4  10  13     6180.42     5813.48    189.96 o 
  -3  10  13      655.93      663.79     97.68 o 
  -2  10  13     5627.58     5937.87    145.19 o 
  -1  10  13      337.92      322.32     38.01 o 
   0  10  13     5617.96     5461.02    149.97 o 
   1  10  13     1672.84     1673.87     81.22 o 
   2  10  13     3935.85     3935.24    117.18 o 
   3  10  13      420.02      431.67     44.98 o 
   4  10  13     1030.78      981.87     85.44 o 
   5  10  13      355.26      383.75     54.51 o 
   6  10  13     2538.99     2313.36    153.27 o 
   7  10  13       30.29      119.92     73.13 o 
   8  10  13     4707.94     4786.76    372.99 o 
   9  10  13        2.18       -8.61     53.50 o 
  10  10  13     5192.14     5228.67    262.35 o 
 -10  11  13        1.38      113.09    231.20 o 
  -9  11  13        0.84      -24.98     88.19 o 
  -8  11  13      424.66      546.43    135.40 o 
  -7  11  13      961.16     1082.99    160.11 o 
  -6  11  13       27.90       74.51     55.20 o 
  -5  11  13     3153.35     3894.97    440.85 o 
  -4  11  13     5092.12     5249.54    298.51 o 
  -3  11  13      355.66      309.60    105.66 o 
  -2  11  13        2.55      -34.99     34.99 o 
  -1  11  13      148.29      103.97     32.19 o 
   0  11  13       26.33       35.27     36.81 o 
   1  11  13     3002.50     3072.88    133.08 o 
   2  11  13     1302.61     1305.60     72.98 o 
   3  11  13     1409.83     1688.93    175.91 o 
   4  11  13     8693.89     9112.70    437.66 o 
   5  11  13      391.71      318.92     57.42 o 
   6  11  13      800.66      947.72    107.00 o 
   7  11  13        0.66       27.52     52.79 o 
   8  11  13      468.99      384.94     78.94 o 
   9  11  13       73.82       25.03     53.83 o 
 -10  12  13      631.31      754.54    288.12 o 
  -9  12  13       24.18      117.63    107.74 o 
  -8  12  13      757.67      934.75    178.92 o 
  -7  12  13     2265.14     2743.94    174.32 o 
  -6  12  13      561.70      627.81    112.13 o 
  -5  12  13     1105.39     1126.94    157.44 o 
  -4  12  13      129.63      112.66     67.81 o 
  -3  12  13      343.46      256.24     72.63 o 
  -2  12  13      644.44      633.04     94.59 o 
  -1  12  13      108.32      190.57     42.42 o 
   0  12  13    12093.10    11489.54    255.28 o 
   1  12  13     2979.46     2761.07    133.21 o 
   2  12  13      887.08      784.94     67.24 o 
   3  12  13      170.19      217.08     59.51 o 
   4  12  13     1216.93     1160.19    110.69 o 
   5  12  13       63.10      -30.26     39.25 o 
   6  12  13      243.85      307.97     69.14 o 
   7  12  13      151.70       84.68     86.92 o 
   8  12  13     2402.89     2319.21    289.23 o 
   9  12  13        6.48      -47.84    101.91 o 
  -9  13  13      258.51      148.40    145.46 o 
  -8  13  13      923.30     1061.11    439.34 o 
  -7  13  13      275.03      142.75    124.99 o 
  -6  13  13     1686.46     2003.36    203.48 o 
  -5  13  13      110.72      -36.92     89.89 o 
  -4  13  13       71.45      145.58     71.37 o 
  -3  13  13        4.54      -96.40    100.16 o 
  -2  13  13      168.67       25.83     97.15 o 
  -1  13  13      238.11      159.79     46.44 o 
   0  13  13      554.45      543.97     62.16 o 
   1  13  13     1502.56     1380.79    104.34 o 
   2  13  13     2080.11     2144.91    115.95 o 
   3  13  13      986.60     1183.79    136.32 o 
   4  13  13       60.79      121.65     78.49 o 
   5  13  13       27.71       71.22    171.88 o 
   6  13  13      230.38      325.34    101.75 o 
   7  13  13      156.85      315.92    119.85 o 
   8  13  13      146.60      103.86     83.97 o 
  -8  14  13       66.84      -47.01    254.15 o 
  -7  14  13       36.01        9.70    110.30 o 
  -6  14  13      929.59     1113.46    199.91 o 
  -5  14  13      158.56      -19.07    111.35 o 
  -4  14  13      257.38      327.01    122.67 o 
  -3  14  13       11.90       55.04     95.88 o 
  -2  14  13       28.13       80.60     30.77 o 
  -1  14  13     2126.48     2150.10    157.35 o 
   0  14  13     9294.54     8898.66    466.94 o 
   1  14  13     2372.79     2303.80    178.00 o 
   2  14  13     1436.91     1694.15    102.55 o 
   3  14  13      872.07      976.50    132.97 o 
   4  14  13       43.28      -30.11     59.05 o 
   5  14  13      128.33       85.19     71.19 o 
   6  14  13      117.35       45.42     73.20 o 
   7  14  13      386.82      100.45     44.24 o 
  -7  15  13       18.67      259.99    144.90 o 
  -6  15  13     2257.42     2201.33    284.75 o 
  -5  15  13        8.66        4.46     94.50 o 
  -4  15  13     1027.21      493.73    145.11 o 
  -3  15  13     2769.48     2799.59    299.02 o 
  -2  15  13      416.56      311.24    141.08 o 
  -1  15  13     1157.26     1088.93    199.20 o 
   0  15  13        0.41       26.98     63.21 o 
   1  15  13       35.42       47.82     71.53 o 
   2  15  13     2305.07     2603.96    219.01 o 
   3  15  13      199.77      119.18    164.69 o 
   4  15  13      404.87      371.74    104.78 o 
   5  15  13       26.45      164.10     92.16 o 
   6  15  13      488.84      690.78    164.45 o 
  -6  16  13      853.37      783.34    177.30 o 
  -5  16  13      673.94      425.56    145.12 o 
  -4  16  13      209.20      101.95    139.35 o 
  -3  16  13      529.43      429.86    150.63 o 
  -2  16  13        6.30      -15.77    120.68 o 
  -1  16  13     8246.51     8428.71    524.90 o 
   0  16  13     1203.21     1469.73    231.79 o 
   1  16  13     6878.24     6876.84    317.02 o 
   2  16  13        4.49       43.81     86.73 o 
   3  16  13      871.57      885.21    140.81 o 
   4  16  13       39.70      119.41     98.81 o 
   5  16  13       75.87      145.55    104.18 o 
   6  16  13       21.05      120.90     87.51 o 
  -5  17  13      517.26      789.78    167.07 o 
  -4  17  13      113.45       52.15    133.19 o 
  -3  17  13      235.12      230.24     63.67 o 
  -2  17  13      104.50      120.20    149.23 o 
  -1  17  13     3827.74     3315.06    345.39 o 
   0  17  13      472.78      676.10    190.64 o 
   1  17  13      571.88      442.93    189.00 o 
   2  17  13       42.76       17.47     86.82 o 
   3  17  13     2354.49     2667.63    226.09 o 
   4  17  13      117.57      252.91     90.54 o 
   5  17  13      402.79      439.02    127.72 o 
  -3  18  13     2272.18     2149.38    294.51 o 
  -2  18  13      113.00      148.43    154.03 o 
  -1  18  13      196.40      120.96    155.11 o 
   0  18  13      136.55       43.14    150.55 o 
   1  18  13      242.53      323.09    179.00 o 
   2  18  13        0.22       12.86     85.58 o 
   3  18  13      311.94      178.90    104.57 o 
   4  18  13       20.76      254.26    128.99 o 
   0  19  13      178.98      260.18    198.25 o 
   1  19  13       14.34       -0.83    168.09 o 
 -12   0  14     4077.37     4155.66    290.72 o 
 -11   0  14        6.10       -9.99    140.47 o 
 -10   0  14     1863.30     1730.57    436.49 o 
  -9   0  14     2833.18     2836.21    199.18 o 
  -8   0  14      140.25      147.84     76.64 o 
  -7   0  14     1539.12     1795.12    127.50 o 
  -6   0  14      250.36      239.88     72.14 o 
  -5   0  14     2805.25     2894.06    120.05 o 
  -4   0  14    38418.32    38171.91    772.43 o 
  -3   0  14      831.77     1069.27     50.97 o 
  -2   0  14     2317.30     3056.06    115.20 o 
  -1   0  14     1027.26     1107.51     61.13 o 
   0   0  14     3900.57     4183.63    109.79 o 
   1   0  14     6142.15     6028.30    137.81 o 
   2   0  14    15311.10    17032.48    370.16 o 
   3   0  14     1026.70     1061.50    107.91 o 
   4   0  14     7269.14     6523.36    209.81 o 
   5   0  14      114.19      130.79     37.99 o 
   6   0  14     3278.85     3050.47    205.67 o 
   7   0  14        9.23      -17.54     32.94 o 
   8   0  14     1058.83      943.90    100.94 o 
   9   0  14      124.04      172.40     63.77 o 
  10   0  14        1.64      -31.53     68.02 o 
  11   0  14      126.75      -35.52     78.34 o 
  12   0  14       71.78       21.72    112.97 o 
 -12   1  14      179.38      168.60     80.75 o 
 -11   1  14        1.61       30.05     54.94 o 
 -10   1  14      189.72      100.22     63.72 o 
  -9   1  14        4.38       -7.92     35.89 o 
  -8   1  14     2343.90     2459.06    109.10 o 
  -7   1  14     1823.37     1920.76     73.16 o 
  -6   1  14        7.14       42.26     30.83 o 
  -5   1  14     3194.91     3123.09     74.00 o 
  -4   1  14    11660.98    12418.35    193.68 o 
  -3   1  14       68.36       53.38     16.81 o 
  -2   1  14      363.48      402.91     44.28 o 
  -1   1  14     1525.50     1545.94     40.90 o 
   0   1  14     6023.99     5973.64    100.77 o 
   1   1  14     1763.33     1985.32     75.58 o 
   2   1  14    17007.28    17202.43    264.01 o 
   3   1  14     1457.02     1433.42     60.01 o 
   4   1  14     6546.12     6347.32    160.76 o 
   5   1  14      344.76      411.75     40.49 o 
   6   1  14      888.50      925.43     61.80 o 
   7   1  14      276.76      285.51     43.15 o 
   8   1  14      991.15     1065.57     75.07 o 
   9   1  14        0.35       -1.88     33.62 o 
  10   1  14      321.43      227.43     63.11 o 
  11   1  14      269.67      184.00     64.49 o 
  12   1  14        2.31       63.09     84.17 o 
 -12   2  14     2071.75     2009.04    157.17 o 
 -11   2  14      656.20      592.02    191.68 o 
 -10   2  14     1687.50     1863.58    135.53 o 
  -9   2  14     1238.96     1304.82    105.99 o 
  -8   2  14      753.28      882.65     68.74 o 
  -7   2  14     7855.04     8197.19    166.82 o 
  -6   2  14      510.70      523.72     50.24 o 
  -5   2  14      570.05      642.46     43.68 o 
  -4   2  14    24824.62    25427.84    402.50 o 
  -3   2  14      276.40      324.02     37.05 o 
  -2   2  14    83632.95    88763.98   1095.06 o 
  -1   2  14      219.99      197.27     20.30 o 
   0   2  14    42739.56    42418.86    534.33 o 
   1   2  14     5150.11     4977.63     84.80 o 
   2   2  14     3496.44     3694.98     76.92 o 
   3   2  14       31.46       33.01     17.54 o 
   4   2  14    28566.35    28977.16    516.45 o 
   5   2  14      231.78      177.19     29.83 o 
   6   2  14    22305.36    22023.71    419.65 o 
   7   2  14      319.27      346.22     45.11 o 
   8   2  14     7848.56     7561.67    195.80 o 
   9   2  14        1.05      -10.04     37.65 o 
  10   2  14       39.81       24.71     59.39 o 
  11   2  14      332.76      146.93     76.99 o 
 -12   3  14      259.78      233.28     87.14 o 
 -11   3  14      480.02      366.30     86.94 o 
 -10   3  14     1146.04      987.41     95.07 o 
  -9   3  14     2541.89     2715.55    111.25 o 
  -8   3  14     4953.36     4959.85    156.94 o 
  -7   3  14    12746.92    12885.95    233.99 o 
  -6   3  14     2557.96     2623.24     80.36 o 
  -5   3  14       82.36       33.07     33.98 o 
  -4   3  14       19.69       50.61     25.40 o 
  -3   3  14     1242.00     1152.19     71.46 o 
  -2   3  14     2321.82     2327.33     69.47 o 
  -1   3  14     3655.82     3480.49     71.69 o 
   0   3  14    42014.13    41149.08    505.41 o 
   1   3  14     1463.97     1290.13     36.83 o 
   2   3  14    56980.25    57339.32    875.69 o 
   3   3  14     5131.06     4977.87    118.38 o 
   4   3  14     7314.87     7111.63    160.18 o 
   5   3  14        1.92        1.74     15.41 o 
   6   3  14     1759.40     1591.64     80.30 o 
   7   3  14      257.99      232.44     42.56 o 
   8   3  14       62.67       41.88     33.43 o 
   9   3  14        8.17        9.58     36.16 o 
  10   3  14     3632.39     3584.57    183.78 o 
  11   3  14     1189.66     1406.73    151.99 o 
 -12   4  14      455.91      582.13    108.22 o 
 -11   4  14      331.75      201.00     75.95 o 
 -10   4  14     3946.06     3965.75    164.77 o 
  -9   4  14     2026.52     1908.48    100.42 o 
  -8   4  14       35.73       60.70     44.59 o 
  -7   4  14     3681.13     3888.20    107.03 o 
  -6   4  14     2761.62     2777.11     83.20 o 
  -5   4  14        5.20       21.33     18.20 o 
  -4   4  14     3490.87     3692.70     87.53 o 
  -3   4  14     4718.39     4509.35    100.35 o 
  -2   4  14     3775.04     3377.56     73.97 o 
  -1   4  14     2612.81     2262.49     66.29 o 
   0   4  14      757.72      723.83     30.34 o 
   1   4  14      106.34      131.81     31.19 o 
   2   4  14     6165.58     6231.93    116.86 o 
   3   4  14       21.66        1.41     16.99 o 
   4   4  14     4074.41     4292.11    113.35 o 
   5   4  14    12347.19    12626.78    258.65 o 
   6   4  14      370.16      425.52     44.23 o 
   7   4  14     7900.37     8252.44    203.33 o 
   8   4  14      341.80      292.37     50.31 o 
   9   4  14      405.01      328.43     65.63 o 
  10   4  14      177.91      165.79     64.59 o 
  11   4  14      133.89       30.52     70.92 o 
 -12   5  14      577.47      574.46    245.92 o 
 -11   5  14     1944.15     1835.26    209.77 o 
 -10   5  14     2662.57     2649.37    139.52 o 
  -9   5  14      869.10      740.13     78.54 o 
  -8   5  14      516.69      636.70     54.86 o 
  -7   5  14     5149.81     5126.09    125.92 o 
  -6   5  14       13.21       44.40     27.87 o 
  -5   5  14       66.67       71.64     42.36 o 
  -4   5  14    10261.13    10507.82    191.11 o 
  -3   5  14     2711.42     2603.63     74.93 o 
  -2   5  14      153.24      136.98     13.66 o 
  -1   5  14     1874.35     1512.99     46.43 o 
   0   5  14     6508.20     6570.19    102.84 o 
   1   5  14    26708.60    25706.86    366.09 o 
   2   5  14       37.39       40.42     16.75 o 
   3   5  14     2458.39     2289.82     73.51 o 
   4   5  14     1819.22     1800.04     71.36 o 
   5   5  14      143.87      157.92     30.52 o 
   6   5  14     1521.36     1565.53     88.42 o 
   7   5  14        0.10       18.26     32.46 o 
   8   5  14     1064.66     1149.82     98.31 o 
   9   5  14      143.04       81.03     51.64 o 
  10   5  14      316.31      314.56     99.35 o 
  11   5  14      127.35      -67.73     67.73 o 
 -12   6  14      457.79      323.51    151.61 o 
 -11   6  14     1221.90      915.04    170.31 o 
 -10   6  14     3766.60     3844.13    330.01 o 
  -9   6  14      399.19      395.00     72.36 o 
  -8   6  14     1653.75     1914.86     86.69 o 
  -7   6  14    14202.09    14484.08    259.63 o 
  -6   6  14      586.56      628.38     62.53 o 
  -5   6  14      625.84      652.67     49.60 o 
  -4   6  14     9600.71     9404.09    177.46 o 
  -3   6  14     1794.55     1787.81     82.05 o 
  -2   6  14       73.10       40.95     27.57 o 
  -1   6  14     2629.34     2299.02     65.93 o 
   0   6  14     1056.34     1033.50     42.92 o 
   1   6  14    13598.57    13482.08    219.83 o 
   2   6  14     1757.72     1738.55     50.75 o 
   3   6  14       28.11        7.87     21.37 o 
   4   6  14        3.70       15.37     19.71 o 
   5   6  14      100.07      123.48     29.19 o 
   6   6  14     1324.06     1252.65     72.99 o 
   7   6  14      376.17      425.76     57.24 o 
   8   6  14       10.63       30.07     59.58 o 
   9   6  14      190.59      185.11    144.72 o 
  10   6  14       11.73      -56.13     63.19 o 
  11   6  14       58.76       14.54     76.06 o 
 -11   7  14      132.36      -64.73    100.92 o 
 -10   7  14      108.77      233.47    130.32 o 
  -9   7  14     5301.88     5399.76    226.67 o 
  -8   7  14     1022.00     1239.91     90.75 o 
  -7   7  14     7803.39     7815.54    261.34 o 
  -6   7  14       14.50       33.70     42.46 o 
  -5   7  14      462.63      399.66     49.68 o 
  -4   7  14     3959.76     3926.44    199.50 o 
  -3   7  14       30.98       41.66     19.50 o 
  -2   7  14      280.88      282.64     27.39 o 
  -1   7  14     8840.95     8990.45    156.90 o 
   0   7  14     3725.15     3779.81     79.42 o 
   1   7  14     4460.79     4031.57     88.80 o 
   2   7  14       89.89       81.60     29.50 o 
   3   7  14       51.10       14.28     20.67 o 
   4   7  14     2634.10     2638.85    126.20 o 
   5   7  14     1207.04     1197.87     87.08 o 
   6   7  14       12.67       31.99     35.90 o 
   7   7  14        9.54        5.19     38.44 o 
   8   7  14      101.99      106.54     56.11 o 
   9   7  14      199.56      181.53     77.12 o 
  10   7  14       17.07       -7.66     68.63 o 
  11   7  14     1184.95     1166.21    202.39 o 
 -11   8  14     2354.23     2571.19    422.96 o 
 -10   8  14        7.59     -225.71    249.48 o 
  -9   8  14     4064.08     4254.31    252.07 o 
  -8   8  14       92.73       98.17     56.94 o 
  -7   8  14     2854.47     2918.16    142.40 o 
  -6   8  14     1581.89     1573.14    102.70 o 
  -5   8  14     4137.35     4147.21    149.51 o 
  -4   8  14     1994.88     1786.98     95.09 o 
  -3   8  14     8537.14     8357.50    349.00 o 
  -2   8  14      585.97      492.48     49.25 o 
  -1   8  14    54184.96    53237.13    823.96 o 
   0   8  14      220.67      199.04     23.27 o 
   1   8  14     2854.26     2943.79     75.58 o 
   2   8  14      680.37      640.82     37.88 o 
   3   8  14     9176.69     9599.60    247.91 o 
   4   8  14      390.08      394.64     50.43 o 
   5   8  14       13.31       29.52     31.57 o 
   6   8  14       23.39       49.93     36.26 o 
   7   8  14     3398.65     3199.63    146.33 o 
   8   8  14      136.11      166.44     63.29 o 
   9   8  14     2156.07     2024.58    291.14 o 
  10   8  14       88.34       88.87     73.62 o 
 -11   9  14       19.08      463.93    300.71 o 
 -10   9  14     4063.28     4209.83    266.32 o 
  -9   9  14      722.63     1006.97    245.56 o 
  -8   9  14      198.08       34.81     59.78 o 
  -7   9  14     2173.80     2455.93    145.15 o 
  -6   9  14      210.52      215.79     62.61 o 
  -5   9  14    11998.16    11600.59    327.30 o 
  -4   9  14       23.12       50.80     48.06 o 
  -3   9  14       56.07      -29.51     54.79 o 
  -2   9  14     4232.20     4322.50    152.54 o 
  -1   9  14     9969.35     9590.59    291.29 o 
   0   9  14      843.82      852.13    103.15 o 
   1   9  14     2311.87     2279.81    107.01 o 
   2   9  14      898.59      826.52     54.43 o 
   3   9  14    10543.40    10633.92    269.74 o 
   4   9  14       24.10        5.54     29.26 o 
   5   9  14     6496.43     6361.30    198.68 o 
   6   9  14       69.35       82.91     41.31 o 
   7   9  14     4243.82     4480.40    174.47 o 
   8   9  14      222.43      249.34     71.43 o 
   9   9  14     5203.34     5329.40    411.04 o 
  10   9  14       42.54       25.84    101.12 o 
 -10  10  14       97.91      216.14    227.41 o 
  -9  10  14      333.58      411.31    118.21 o 
  -8  10  14      290.22      222.72    125.99 o 
  -7  10  14       94.60       66.63     56.99 o 
  -6  10  14      168.34      126.64     58.05 o 
  -5  10  14      150.11      239.19     80.70 o 
  -4  10  14      266.02      317.27     65.80 o 
  -3  10  14     3434.47     3795.50    160.59 o 
  -2  10  14      176.90      151.89     35.50 o 
  -1  10  14     1186.12     1198.83    106.13 o 
   0  10  14       52.37       50.23     30.16 o 
   1  10  14      365.60      325.71     44.87 o 
   2  10  14      353.60      428.45     66.00 o 
   3  10  14    18275.35    18259.29    424.28 o 
   4  10  14       18.27       30.97     33.26 o 
   5  10  14     2511.34     2615.56    121.10 o 
   6  10  14        0.89       49.11     42.25 o 
   7  10  14      798.61      859.00    128.84 o 
   8  10  14        4.65       36.65     98.23 o 
   9  10  14       12.23       80.28    107.57 o 
  10  10  14        5.97       -5.53    150.62 o 
 -10  11  14      712.61      771.46    147.36 o 
  -9  11  14      110.11      145.17    105.62 o 
  -8  11  14      336.21      358.71    125.09 o 
  -7  11  14     1198.64     1233.70    114.88 o 
  -6  11  14     4395.91     4141.08    210.85 o 
  -5  11  14     9392.13     9756.83    332.05 o 
  -4  11  14      425.44      495.37     78.80 o 
  -3  11  14       26.57       32.86     73.34 o 
  -2  11  14       20.87       89.85     59.50 o 
  -1  11  14      274.60      262.16     52.33 o 
   0  11  14        0.54       16.86     28.31 o 
   1  11  14     9260.46     9167.90    219.54 o 
   2  11  14     1588.40     1636.92     91.53 o 
   3  11  14    12133.89    11574.77    300.33 o 
   4  11  14      589.15      622.44     83.49 o 
   5  11  14      668.56      585.05     91.15 o 
   6  11  14       85.82      130.37     42.09 o 
   7  11  14      374.06      364.82     77.92 o 
   8  11  14      180.31      248.87     77.00 o 
   9  11  14     4167.03     4289.34    224.70 o 
 -10  12  14        0.50      236.04    102.60 o 
  -9  12  14      365.64      299.37    139.24 o 
  -8  12  14      455.43      335.57    127.84 o 
  -7  12  14     2610.10     2772.36    236.74 o 
  -6  12  14     3960.37     4018.89    256.99 o 
  -5  12  14      815.64      723.62    136.79 o 
  -4  12  14      628.19      612.19     95.18 o 
  -3  12  14      749.72      791.82    100.91 o 
  -2  12  14      192.39      119.46     72.37 o 
  -1  12  14     1372.50     1486.88     85.59 o 
   0  12  14     2238.88     2239.20     95.47 o 
   1  12  14       55.90       66.18     47.64 o 
   2  12  14     1272.84     1363.67     84.66 o 
   3  12  14     1141.45     1213.42    108.63 o 
   4  12  14     1229.97     1299.84    136.55 o 
   5  12  14      272.08      224.10     68.60 o 
   6  12  14      732.85      782.44    123.67 o 
   7  12  14      632.07      668.56    164.00 o 
   8  12  14      490.72      213.27     72.07 o 
  -9  13  14      174.89      235.87    287.96 o 
  -8  13  14      296.20      299.86    136.67 o 
  -7  13  14     1404.88     1461.66    198.63 o 
  -6  13  14     1458.37     1409.93    185.57 o 
  -5  13  14      310.28      239.22    178.50 o 
  -4  13  14      455.48      661.84    101.58 o 
  -3  13  14      187.33      211.09     80.87 o 
  -2  13  14      946.02      830.37    111.10 o 
  -1  13  14      635.32      744.91     65.51 o 
   0  13  14      215.16      193.18     49.65 o 
   1  13  14     5127.39     5060.62    190.41 o 
   2  13  14        7.55      -18.77     44.16 o 
   3  13  14     1317.09     1402.29    196.13 o 
   4  13  14      363.78      599.83    189.76 o 
   5  13  14      123.24      474.25    196.41 o 
   6  13  14       49.60      -11.03    101.70 o 
   7  13  14       90.82       46.69     62.13 o 
   8  13  14      609.22      451.60    146.00 o 
  -8  14  14       80.88       38.21    112.40 o 
  -7  14  14      797.27      770.58    244.34 o 
  -6  14  14      234.38       72.46    118.40 o 
  -5  14  14     1590.60     1535.57    346.63 o 
  -4  14  14      433.24      365.17    139.02 o 
  -3  14  14      965.98      891.30    181.16 o 
  -2  14  14      149.76       20.40     88.76 o 
  -1  14  14     1645.91     1633.94    168.64 o 
   0  14  14     3289.26     3199.60    194.02 o 
   1  14  14      151.75      188.59    108.16 o 
   2  14  14      231.82      264.28     58.92 o 
   3  14  14     3829.20     3786.47    232.93 o 
   4  14  14      962.56     1094.14    146.84 o 
   5  14  14       70.24      101.29     87.62 o 
   6  14  14      237.31      239.45     98.41 o 
   7  14  14      141.43      118.30     67.63 o 
  -7  15  14       32.95      242.78    126.52 o 
  -6  15  14     1844.10     1774.17    266.67 o 
  -5  15  14       23.05       17.41    112.79 o 
  -4  15  14     1464.71     1397.40    219.39 o 
  -3  15  14     2783.94     2705.23    293.61 o 
  -2  15  14      381.67      242.90     88.78 o 
  -1  15  14      410.82      261.78    139.30 o 
   0  15  14      934.39     1015.31    127.57 o 
   1  15  14      365.10      305.87     87.68 o 
   2  15  14     3751.81     3870.27    247.12 o 
   3  15  14        0.40       -0.82     71.61 o 
   4  15  14     1706.60     1771.56    182.97 o 
   5  15  14       23.38       28.76     88.51 o 
   6  15  14        0.91       92.74     84.34 o 
  -6  16  14      158.13       93.62    117.15 o 
  -5  16  14      417.49      481.95    159.29 o 
  -4  16  14        2.09      -86.45     86.45 o 
  -3  16  14     1622.80     1681.72    256.49 o 
  -2  16  14      105.73      122.42    136.32 o 
  -1  16  14     1356.22     1534.36    240.74 o 
   0  16  14     6389.86     5967.58    418.64 o 
   1  16  14      359.38      479.77    109.67 o 
   2  16  14      156.13       87.80     87.07 o 
   3  16  14       33.33      166.88     91.71 o 
   4  16  14      657.86      748.28    134.86 o 
   5  16  14      694.46      552.87    146.05 o 
   6  16  14      237.19      235.25    109.48 o 
  -5  17  14      146.79      447.92    140.55 o 
  -4  17  14      392.42      230.97    126.79 o 
  -3  17  14      244.16       44.03     73.56 o 
  -2  17  14      334.24      307.56    163.28 o 
  -1  17  14        6.69      -93.17    137.09 o 
   0  17  14     2021.15     1948.24    276.52 o 
   1  17  14      464.67      690.59    123.42 o 
   2  17  14     1225.40     1405.22    163.80 o 
   3  17  14      283.17      183.45    229.93 o 
   4  17  14      315.03      434.55    110.72 o 
   5  17  14        0.05      230.14    102.92 o 
  -3  18  14      103.70      127.39    101.45 o 
  -2  18  14      463.94      700.05    187.87 o 
  -1  18  14        1.22      144.75    155.19 o 
   0  18  14     4711.39     4494.04    383.09 o 
   1  18  14        1.11       -7.15    153.25 o 
   2  18  14      167.79      129.97    132.57 o 
   3  18  14      106.91      418.61    124.04 o 
   1  19  14        8.08       34.20    185.69 o 
 -12   1  15     2066.18     2319.72    224.70 o 
 -11   1  15       12.10        4.70     62.29 o 
 -10   1  15      285.08      197.45     71.51 o 
  -9   1  15      255.66      317.54     61.71 o 
  -8   1  15     1072.27      988.09     78.21 o 
  -7   1  15    11256.04    11694.61    254.52 o 
  -6   1  15     1243.40     1314.90     64.41 o 
  -5   1  15     7791.44     7922.62    134.77 o 
  -4   1  15     1445.56     1378.57     47.52 o 
  -3   1  15    27828.58    26817.15    392.34 o 
  -2   1  15     5080.47     5255.13     85.99 o 
  -1   1  15     9280.59     9784.80    172.57 o 
   0   1  15     1225.33     1332.64     61.24 o 
   1   1  15    42240.15    40826.52    522.62 o 
   2   1  15      364.54      317.27     26.75 o 
   3   1  15    26401.99    25616.08    576.93 o 
   4   1  15      596.57      461.29     38.34 o 
   5   1  15    19116.61    19419.08    370.66 o 
   6   1  15      255.38      259.73     38.93 o 
   7   1  15     1110.69     1140.69     73.77 o 
   8   1  15        0.53      -14.91     28.78 o 
   9   1  15      131.71      128.63     43.27 o 
  10   1  15        0.67      -45.34     45.34 o 
  11   1  15     1104.61     1174.28    116.26 o 
 -12   2  15     1181.52     1165.33    132.70 o 
 -11   2  15      962.55      984.94    112.59 o 
 -10   2  15       17.07      -23.58     48.67 o 
  -9   2  15     3962.78     4102.93    136.13 o 
  -8   2  15      432.69      384.36     52.14 o 
  -7   2  15      480.79      531.79     48.65 o 
  -6   2  15     4794.54     4868.03    119.71 o 
  -5   2  15      887.40      776.15     40.07 o 
  -4   2  15     1903.64     2107.53     61.13 o 
  -3   2  15    13420.86    14332.19    368.32 o 
  -2   2  15     2907.28     2806.36     55.68 o 
  -1   2  15     2245.39     2406.74     56.91 o 
   0   2  15        2.77       16.22     16.40 o 
   1   2  15     1148.72      874.49     34.31 o 
   2   2  15     7623.26     7058.88    136.81 o 
   3   2  15     3104.79     2984.85     92.61 o 
   4   2  15     1673.97     1822.08     70.58 o 
   5   2  15      161.11      168.03     35.55 o 
   6   2  15     1733.50     1845.67     87.04 o 
   7   2  15     4990.44     5147.11    147.66 o 
   8   2  15      141.22      113.76     37.12 o 
   9   2  15        0.28      -34.33     34.33 o 
  10   2  15       99.53      145.49     63.16 o 
  11   2  15      412.21      389.03     91.92 o 
 -12   3  15        2.50      -60.68     69.14 o 
 -11   3  15      316.41      243.11     79.20 o 
 -10   3  15     1470.68     1704.57    128.71 o 
  -9   3  15     5163.16     5234.34    154.63 o 
  -8   3  15     4441.04     4562.71    137.01 o 
  -7   3  15     2125.02     2413.68     92.12 o 
  -6   3  15    16121.23    16023.37    288.17 o 
  -5   3  15     1323.83     1237.65     52.40 o 
  -4   3  15      441.55      473.51     34.10 o 
  -3   3  15     4122.68     4029.15     93.36 o 
  -2   3  15      574.90      563.89     25.89 o 
  -1   3  15    37499.26    36544.01    692.85 o 
   0   3  15      369.33      311.20     24.24 o 
   1   3  15      493.29      294.70     24.06 o 
   2   3  15    39021.75    39308.22    571.63 o 
   3   3  15      723.20      840.87     48.60 o 
   4   3  15      575.55      451.87     40.91 o 
   5   3  15      433.31      368.77     51.68 o 
   6   3  15    19207.48    19275.69    376.83 o 
   7   3  15     5908.17     6245.40    167.82 o 
   8   3  15      172.30      115.64     38.88 o 
   9   3  15     2220.01     2069.88    139.27 o 
  10   3  15      399.46      233.01     69.92 o 
  11   3  15       95.23       -0.37     61.96 o 
 -12   4  15      440.02      351.60    129.46 o 
 -11   4  15     1880.58     1807.56    142.31 o 
 -10   4  15       75.38       33.07     61.42 o 
  -9   4  15     1647.61     1524.49     93.58 o 
  -8   4  15     2309.04     2420.83     96.22 o 
  -7   4  15       11.43        1.80     28.41 o 
  -6   4  15    17310.96    17663.55    347.81 o 
  -5   4  15     3286.24     3237.64     82.49 o 
  -4   4  15      183.09      207.04     28.62 o 
  -3   4  15    32493.53    32808.08    516.20 o 
  -2   4  15      114.44       87.64     29.35 o 
  -1   4  15      838.40      889.38     39.82 o 
   0   4  15      181.97      307.84     48.48 o 
   1   4  15     3764.05     3550.08     94.58 o 
   2   4  15     7790.47     7739.24    146.38 o 
   3   4  15     3962.89     3890.90    109.48 o 
   4   4  15     4159.64     4266.30    113.88 o 
   5   4  15     7265.94     7416.64    174.04 o 
   6   4  15      440.19      478.25     47.99 o 
   7   4  15     3420.09     3637.14    121.12 o 
   8   4  15      264.07      167.82     41.41 o 
   9   4  15      283.39      278.58     65.55 o 
  10   4  15      127.93      108.68     60.76 o 
  11   4  15      609.57      652.27    129.13 o 
 -12   5  15      773.49      637.54    189.27 o 
 -11   5  15      161.64       25.48    111.26 o 
 -10   5  15       18.65      -21.05     65.22 o 
  -9   5  15     1633.10     1562.60    108.41 o 
  -8   5  15      740.59      745.60     59.23 o 
  -7   5  15      553.72      565.15     50.85 o 
  -6   5  15     2189.42     2035.28     89.46 o 
  -5   5  15        6.78        7.17     50.50 o 
  -4   5  15     2349.44     2394.06     74.03 o 
  -3   5  15    11264.02    10836.04    199.40 o 
  -2   5  15     6870.75     6114.86    160.96 o 
  -1   5  15     3009.71     3009.36     63.42 o 
   0   5  15      463.66      350.72     24.38 o 
   1   5  15    16343.08    16105.38    253.58 o 
   2   5  15     1712.06     1595.09     56.04 o 
   3   5  15     4588.48     4307.84     95.86 o 
   4   5  15       25.84       20.83     20.21 o 
   5   5  15     5593.07     5605.80    144.40 o 
   6   5  15     1611.62     1453.76    127.48 o 
   7   5  15      271.70      156.73     38.26 o 
   8   5  15      295.19      285.34     57.80 o 
   9   5  15      540.91      454.57     77.09 o 
  10   5  15      346.82      377.07    125.40 o 
  11   5  15      403.94      172.41     94.64 o 
 -12   6  15      754.31      517.58    154.87 o 
 -11   6  15       34.58      -87.53    201.84 o 
 -10   6  15       14.45       70.46    162.85 o 
  -9   6  15        1.21       98.22     91.17 o 
  -8   6  15     3197.53     3162.48    114.93 o 
  -7   6  15      311.96      384.85     71.07 o 
  -6   6  15      478.91      424.15     55.97 o 
  -5   6  15     2300.34     2432.97     90.84 o 
  -4   6  15     4715.61     4613.89    109.97 o 
  -3   6  15     1183.99     1340.49     51.29 o 
  -2   6  15    17624.75    16650.06    325.67 o 
  -1   6  15      227.77      283.86     24.77 o 
   0   6  15     5187.10     5004.71    105.01 o 
   1   6  15        6.22       -6.41     17.07 o 
   2   6  15      637.43      599.60     37.05 o 
   3   6  15      232.86      289.36     30.34 o 
   4   6  15     1274.73     1154.16     59.98 o 
   5   6  15     3029.08     3009.14     99.25 o 
   6   6  15     6404.76     6674.99    170.28 o 
   7   6  15       87.40       28.34     34.14 o 
   8   6  15      187.70      191.85     55.49 o 
   9   6  15      141.19       93.74     59.12 o 
  10   6  15     1403.67     1321.59    163.92 o 
  11   6  15       23.45      -11.51     75.72 o 
 -11   7  15      217.00       -8.63    281.98 o 
 -10   7  15     4067.90     4068.33    278.65 o 
  -9   7  15     1174.98     1589.19    165.12 o 
  -8   7  15        6.79       28.39     55.09 o 
  -7   7  15     1862.38     1920.55    114.82 o 
  -6   7  15     2221.93     2112.77    133.17 o 
  -5   7  15     3060.46     3221.17    146.23 o 
  -4   7  15       22.58       12.02     45.83 o 
  -3   7  15      721.39      713.70     62.07 o 
  -2   7  15    14773.66    14411.39    221.21 o 
  -1   7  15     1634.59     1844.43     87.64 o 
   0   7  15    30571.85    30382.62    435.75 o 
   1   7  15      797.90      801.97     45.39 o 
   2   7  15      257.72      314.88     29.75 o 
   3   7  15     1498.29     1570.66     51.96 o 
   4   7  15     1164.08     1156.02     62.43 o 
   5   7  15       12.26      -15.58     28.58 o 
   6   7  15     2438.84     2437.68    112.63 o 
   7   7  15      190.00      172.44     53.08 o 
   8   7  15     5553.77     6065.35    268.30 o 
   9   7  15      126.76       28.26     53.14 o 
  10   7  15      483.85      570.39    119.54 o 
  11   7  15        2.89      -14.52     74.21 o 
 -11   8  15       20.85     -254.41    254.41 o 
 -10   8  15      481.38      519.93    281.19 o 
  -9   8  15     6133.46     6564.02    613.07 o 
  -8   8  15     1317.75     1396.45    116.80 o 
  -7   8  15      826.90      755.76     89.33 o 
  -6   8  15      300.47      407.30     65.56 o 
  -5   8  15     1210.80     1290.40    106.23 o 
  -4   8  15       89.29       73.95     77.78 o 
  -3   8  15     1318.24     1482.20    135.07 o 
  -2   8  15     1255.86     1187.60     46.36 o 
  -1   8  15     6679.20     6608.08    149.18 o 
   0   8  15      215.08      181.63     33.85 o 
   1   8  15      369.17      349.27     33.33 o 
   2   8  15     1525.19     1629.87     60.94 o 
   3   8  15     1332.83     1392.33     83.36 o 
   4   8  15      126.59       73.03     33.22 o 
   5   8  15      355.34      170.87     57.32 o 
   6   8  15     3442.42     3661.38    201.71 o 
   7   8  15      102.61       42.00     42.31 o 
   8   8  15      582.59      354.72     93.90 o 
   9   8  15        4.53       11.69     60.11 o 
  10   8  15     2098.43     2124.86    206.77 o 
 -11   9  15       54.08      469.38    306.89 o 
 -10   9  15     1473.58     1487.86    340.53 o 
  -9   9  15     2768.76     2624.61    221.08 o 
  -8   9  15       18.27      151.37    113.32 o 
  -7   9  15        0.43        9.62     71.19 o 
  -6   9  15      288.55      389.12    164.79 o 
  -5   9  15     2669.51     2886.67    156.36 o 
  -4   9  15      239.02      186.68     67.97 o 
  -3   9  15       39.14       -0.48     52.33 o 
  -2   9  15     3055.97     3030.09     81.21 o 
  -1   9  15     3261.13     3112.96    100.12 o 
   0   9  15    12576.86    12258.38    386.56 o 
   1   9  15      984.38      932.10     75.52 o 
   2   9  15        3.28       73.26     32.09 o 
   3   9  15     1431.23     1516.84     85.05 o 
   4   9  15     1561.87     1504.27     93.29 o 
   5   9  15       13.14      -23.82     31.17 o 
   6   9  15        3.99       -2.90     34.99 o 
   7   9  15        3.52       74.94     53.14 o 
   8   9  15     3040.62     3481.28    202.13 o 
   9   9  15       34.58      -79.31     89.64 o 
  10   9  15      156.56       90.61    124.05 o 
 -10  10  15     1182.21      932.68    177.62 o 
  -9  10  15     3769.04     3781.46    253.61 o 
  -8  10  15     1568.14     1527.84    178.47 o 
  -7  10  15      484.68      678.81     92.83 o 
  -6  10  15    15375.78    15171.48    458.41 o 
  -5  10  15     2587.85     2813.51    174.55 o 
  -4  10  15     9820.43     9424.09    263.26 o 
  -3  10  15       59.42       38.17     78.41 o 
  -2  10  15      122.47       85.55     34.95 o 
  -1  10  15     2221.93     2415.81     81.16 o 
   0  10  15     1146.85     1126.45    100.71 o 
   1  10  15        2.00       34.83     30.63 o 
   2  10  15    14766.50    14750.77    312.48 o 
   3  10  15      194.87      244.98     56.63 o 
   4  10  15    26106.18    26782.28    600.52 o 
   5  10  15      262.94      222.28     47.76 o 
   6  10  15      678.60      719.46     79.04 o 
   7  10  15       58.85       10.90     71.34 o 
   8  10  15       75.27       58.98     80.24 o 
   9  10  15      360.69      292.14    136.14 o 
  10  10  15      742.15      524.36    181.91 o 
 -10  11  15      450.03      581.50    211.42 o 
  -9  11  15       50.15      266.84    119.06 o 
  -8  11  15     2308.25     2474.39    225.82 o 
  -7  11  15     2616.03     2900.18    197.98 o 
  -6  11  15       68.36       32.24     80.85 o 
  -5  11  15      116.65        6.60     83.83 o 
  -4  11  15     2643.29     2764.91    175.12 o 
  -3  11  15     1071.11      912.29    142.95 o 
  -2  11  15      770.13      714.81     95.50 o 
  -1  11  15       64.77      149.94     37.15 o 
   0  11  15    10254.38    10248.15    244.09 o 
   1  11  15       14.55        1.98     30.29 o 
   2  11  15       30.14       54.97     32.68 o 
   3  11  15      211.18      232.66     89.57 o 
   4  11  15     4240.74     4458.10    195.87 o 
   5  11  15       53.96       91.38     52.35 o 
   6  11  15        4.54      -27.47     46.58 o 
   7  11  15       18.29       31.31     53.11 o 
   8  11  15     1956.46     1972.79    284.74 o 
   9  11  15      907.87      988.24    152.70 o 
  -9  12  15       28.91      -50.44    250.73 o 
  -8  12  15      140.68       21.54    114.24 o 
  -7  12  15     1276.83     1570.62    194.06 o 
  -6  12  15     5230.02     5491.25    660.63 o 
  -5  12  15     1189.49     1551.23    237.03 o 
  -4  12  15      611.83      658.32    100.67 o 
  -3  12  15     2354.13     2410.43    216.76 o 
  -2  12  15     4973.29     4673.33    208.50 o 
  -1  12  15       37.93       62.38     48.63 o 
   0  12  15     8298.64     8265.31    203.40 o 
   1  12  15       81.92      106.20     35.81 o 
   2  12  15      887.21      839.21     69.05 o 
   3  12  15      953.69      995.65     98.65 o 
   4  12  15     6367.75     6203.40    243.97 o 
   5  12  15      233.01      122.01     57.50 o 
   6  12  15     1186.01     1235.46    159.10 o 
   7  12  15      164.32       29.36     95.33 o 
   8  12  15      482.28      431.42    125.98 o 
  -9  13  15      188.96      436.82    193.20 o 
  -8  13  15       44.42       64.32    177.57 o 
  -7  13  15       87.37       43.46    205.93 o 
  -6  13  15     1731.84     1865.63    226.20 o 
  -5  13  15     1542.32     1840.32    259.78 o 
  -4  13  15        3.22        8.41     88.44 o 
  -3  13  15     1067.20      900.58    116.33 o 
  -2  13  15      149.14      188.21     83.77 o 
  -1  13  15       42.94       84.29     39.46 o 
   0  13  15     4105.62     4098.80    138.43 o 
   1  13  15     1371.04     1311.38    105.98 o 
   2  13  15      301.86      276.04     58.59 o 
   3  13  15        3.07        7.95    131.87 o 
   4  13  15      229.25      261.99     63.60 o 
   5  13  15      265.10      341.92    100.89 o 
   6  13  15       11.35        7.85    111.27 o 
   7  13  15       31.92       64.30     50.37 o 
   8  13  15      591.27      462.04    139.85 o 
  -8  14  15       22.21       25.10    206.60 o 
  -7  14  15       36.00      -54.56    119.50 o 
  -6  14  15        5.48      235.26    368.97 o 
  -5  14  15     2986.26     2823.38    255.29 o 
  -4  14  15      665.52      796.68    171.87 o 
  -3  14  15       46.22      136.96    112.45 o 
  -2  14  15     1908.55     1652.90    223.20 o 
  -1  14  15      130.66      118.78     68.66 o 
   0  14  15     1665.29     1627.73    145.76 o 
   1  14  15     1203.81      935.90    131.52 o 
   2  14  15      265.35      251.93     59.49 o 
   3  14  15     3552.83     3608.92    225.46 o 
   4  14  15      406.37      401.56    218.65 o 
   5  14  15      693.56      748.67    132.29 o 
   6  14  15      217.30      184.06     96.85 o 
   7  14  15      188.21       -8.03     52.03 o 
  -7  15  15      541.25      513.44    186.24 o 
  -6  15  15     1186.93     1685.92    251.36 o 
  -5  15  15     2208.90     1965.69    263.51 o 
  -4  15  15       88.39      -14.26    100.62 o 
  -3  15  15      487.13      501.67    165.45 o 
  -1  15  15       43.84      148.32    133.98 o 
   0  15  15     2602.79     2775.32    188.84 o 
   1  15  15     1198.00     1299.72    146.09 o 
   2  15  15     1777.13     1989.38    178.28 o 
   3  15  15      698.28      849.83    132.59 o 
   4  15  15        3.80      -96.31    301.49 o 
   5  15  15      367.98      442.68    168.36 o 
   6  15  15      396.98      411.92    141.18 o 
  -6  16  15     1241.14     1363.14    237.93 o 
  -5  16  15     2644.25     2937.31    326.23 o 
  -4  16  15      568.74      407.63    155.76 o 
  -3  16  15     1020.74     1077.69    213.39 o 
  -2  16  15     1355.02     1070.22    221.10 o 
  -1  16  15     2096.08     2242.98    283.73 o 
   0  16  15       34.22       56.12    149.93 o 
   1  16  15     1323.57     1374.88    302.52 o 
   2  16  15      658.34      538.26    247.54 o 
   3  16  15     7763.20     8804.95    390.45 o 
   4  16  15     1161.59      891.92    171.72 o 
   5  16  15     5331.99     6510.84    524.87 o 
  -5  17  15      662.96      875.26    186.30 o 
  -4  17  15      536.86      525.31    173.12 o 
  -3  17  15      361.26      504.47    178.98 o 
  -2  17  15       64.11      -25.29    126.64 o 
  -1  17  15     2517.84     2565.26    306.15 o 
   0  17  15       42.10      199.68    166.91 o 
   1  17  15     2225.28     1984.53    283.38 o 
   2  17  15      210.38      198.47    195.01 o 
   3  17  15       10.24      120.16     96.88 o 
   4  17  15      100.58      230.78     98.86 o 
  -2  18  15       48.20      -84.91    138.07 o 
  -1  18  15       63.71     -129.02    129.02 o 
   0  18  15       53.39       13.25    158.76 o 
   1  18  15     3617.79     3402.08    378.22 o 
   2  18  15       93.00      205.51     98.41 o 
   3  18  15      971.15     1299.38    172.57 o 
 -12   0  16       71.37       29.67     92.26 o 
 -11   0  16     1445.96     1180.63    170.90 o 
 -10   0  16      359.92      389.25    117.28 o 
  -9   0  16     2040.84     1952.38    159.51 o 
  -8   0  16      913.02     1007.65    122.61 o 
  -7   0  16       17.53      -60.57     80.90 o 
  -6   0  16     6922.54     7101.24    222.65 o 
  -5   0  16      529.20      496.62     97.77 o 
  -4   0  16      677.98      676.48     45.24 o 
  -3   0  16    19791.88    18676.52    400.93 o 
  -2   0  16       13.85       37.34     19.65 o 
  -1   0  16     3298.07     3377.30     97.65 o 
   0   0  16     6641.23     6940.79    228.40 o 
   1   0  16      553.20      467.88     39.83 o 
   2   0  16     6560.98     6957.75    177.88 o 
   3   0  16     3033.67     3186.21    126.64 o 
   4   0  16      102.72       30.63     20.07 o 
   5   0  16       34.81       33.14     32.45 o 
   6   0  16      160.14      161.10     61.11 o 
   7   0  16      712.39      729.15     86.62 o 
   8   0  16     1486.41     1267.33    117.30 o 
   9   0  16      153.63      143.30     62.23 o 
  10   0  16      950.97     1034.62    173.54 o 
  11   0  16       18.74       -6.34     99.26 o 
 -12   1  16     1429.03     1312.14    141.28 o 
 -11   1  16       12.03       75.56     66.71 o 
 -10   1  16      120.63      148.29     65.32 o 
  -9   1  16     1426.30     1678.63    103.02 o 
  -8   1  16     4193.71     4128.60    141.21 o 
  -7   1  16     1755.08     1818.18    115.17 o 
  -6   1  16      842.24      873.38     65.28 o 
  -5   1  16       78.75       51.00     40.01 o 
  -4   1  16     1002.46      981.43     37.67 o 
  -3   1  16     3252.33     3642.08    136.48 o 
  -2   1  16     1216.24     1225.70     41.89 o 
  -1   1  16        4.73       18.86     20.87 o 
   0   1  16    11059.21    10426.40    156.50 o 
   1   1  16       18.04        3.74     18.02 o 
   2   1  16     6183.29     7138.26    128.23 o 
   3   1  16      233.44      179.72     27.19 o 
   4   1  16      451.71      302.88     36.49 o 
   5   1  16        1.31        9.17     20.04 o 
   6   1  16    16173.97    15717.33    319.74 o 
   7   1  16      908.51      854.90     76.01 o 
   8   1  16       17.47       35.15     32.30 o 
   9   1  16       97.92       81.10     44.38 o 
  10   1  16        1.24      -18.13     48.02 o 
  11   1  16        2.68      -30.79     54.20 o 
 -12   2  16     1175.91     1175.77    129.14 o 
 -11   2  16     1292.09     1362.58    175.08 o 
 -10   2  16        3.28       12.06     54.37 o 
  -9   2  16      515.37      602.64     75.39 o 
  -8   2  16     4375.94     4684.95    149.67 o 
  -7   2  16     4415.89     4542.99    122.27 o 
  -6   2  16    14982.10    14525.28    317.69 o 
  -5   2  16     1204.05     1201.70     49.12 o 
  -4   2  16     4174.21     3611.18     86.27 o 
  -3   2  16    14243.56    15142.36    235.73 o 
  -2   2  16      454.61      674.19     38.31 o 
  -1   2  16     3061.09     2905.63     91.75 o 
   0   2  16    26038.04    25043.40    357.35 o 
   1   2  16        0.99      -10.75     19.17 o 
   2   2  16    21994.12    20209.13    334.93 o 
   3   2  16     2543.24     2363.12    100.57 o 
   4   2  16     4639.35     4779.44    133.12 o 
   5   2  16        2.87       29.04     17.38 o 
   6   2  16     1852.37     1795.27     87.85 o 
   7   2  16      188.46      137.66     37.55 o 
   8   2  16     2630.67     2624.93    121.08 o 
   9   2  16        5.68       35.56     41.06 o 
  10   2  16     5357.59     5533.04    211.82 o 
  11   2  16      208.52      166.00     71.19 o 
 -12   3  16     1910.83     2232.73    168.72 o 
 -11   3  16      204.18      212.01     74.55 o 
 -10   3  16     1477.14     1594.61    126.09 o 
  -9   3  16      640.25      649.42     90.26 o 
  -8   3  16      570.90      670.52     70.20 o 
  -7   3  16     1981.36     1836.33     99.25 o 
  -6   3  16     1603.33     1694.79     88.76 o 
  -5   3  16     7284.44     7637.01    148.57 o 
  -4   3  16    18499.74    17899.96    297.83 o 
  -3   3  16     7778.02     8370.45    159.62 o 
  -2   3  16    30051.76    29063.19    377.83 o 
  -1   3  16     9266.79     8937.01    139.12 o 
   0   3  16     5208.65     5392.70     95.43 o 
   1   3  16     2283.28     2476.18     60.69 o 
   2   3  16    26704.38    28078.53    452.51 o 
   3   3  16     7221.97     7048.68    158.81 o 
   4   3  16      702.21      646.01     46.36 o 
   5   3  16        7.26        3.82     20.75 o 
   6   3  16    67298.88    66855.23   1151.11 o 
   7   3  16     5397.33     5401.12    155.29 o 
   8   3  16     2474.72     2419.39    129.81 o 
   9   3  16      421.97      325.55     57.23 o 
  10   3  16       10.35       24.54     55.02 o 
  11   3  16       97.37      -43.55     59.35 o 
 -12   4  16      513.98      349.40    165.97 o 
 -11   4  16       23.81      -28.12     67.91 o 
 -10   4  16       13.76       40.80     58.55 o 
  -9   4  16       73.69       68.04     46.74 o 
  -8   4  16      452.43      407.73     48.65 o 
  -7   4  16     1330.88     1486.13     95.97 o 
  -6   4  16       52.13       42.13     58.41 o 
  -5   4  16    12472.86    12762.01    226.52 o 
  -4   4  16     2921.00     2651.01     81.36 o 
  -3   4  16     1469.66     1604.97     67.74 o 
  -2   4  16     1781.25     1609.24     42.41 o 
  -1   4  16      279.28      353.01     54.49 o 
   0   4  16      965.18      825.23     36.93 o 
   1   4  16     7649.98     7739.18    140.25 o 
   2   4  16     3450.01     3572.66     93.52 o 
   3   4  16    13554.69    13686.71    239.07 o 
   4   4  16      486.86      545.98     43.85 o 
   5   4  16        5.78       -0.46     20.63 o 
   6   4  16     5735.81     5536.39    164.07 o 
   7   4  16     2832.52     2635.17    107.92 o 
   8   4  16      589.88      743.31     66.51 o 
   9   4  16      860.63      789.96     92.58 o 
  10   4  16       18.79       17.43     49.64 o 
  11   4  16     1357.72     1382.29    177.39 o 
 -12   5  16       87.04       55.11    127.20 o 
 -11   5  16       44.20       69.18    100.97 o 
 -10   5  16      569.81      492.33    149.30 o 
  -9   5  16       40.27       -1.58     53.25 o 
  -8   5  16      816.66      757.69     60.14 o 
  -7   5  16     1679.27     1632.53     91.55 o 
  -6   5  16      422.17      467.86     64.49 o 
  -5   5  16     3276.56     3331.11    105.15 o 
  -4   5  16     2154.28     1935.42     67.08 o 
  -3   5  16    15369.19    14508.18    268.15 o 
  -2   5  16     2687.80     2400.12     68.82 o 
  -1   5  16        5.60       48.15     22.22 o 
   0   5  16       20.35       12.80     16.03 o 
   1   5  16     2335.81     2593.02     68.40 o 
   2   5  16      289.80      234.35     44.02 o 
   3   5  16    10283.50     9730.19    180.32 o 
   4   5  16     3465.83     3178.24     96.98 o 
   5   5  16     9209.68     9312.95    207.70 o 
   6   5  16     2688.69     2787.52    104.84 o 
   7   5  16     1315.79     1301.38     80.81 o 
   8   5  16      529.29      507.93     73.01 o 
   9   5  16      617.79      665.60     86.81 o 
  10   5  16       95.30       12.40     63.45 o 
  11   5  16        1.48       35.26     73.82 o 
 -12   6  16      174.40      303.21    315.03 o 
 -11   6  16      118.64      116.19    276.97 o 
 -10   6  16      267.01      141.30    163.70 o 
  -9   6  16      236.57      228.53    170.54 o 
  -8   6  16     1656.33     1706.98    112.71 o 
  -7   6  16     3212.06     3360.45    125.47 o 
  -6   6  16     1550.19     1671.18    106.54 o 
  -5   6  16       13.17       15.83     49.03 o 
  -4   6  16      618.82      564.60     55.24 o 
  -3   6  16     2614.18     2884.49    263.85 o 
  -2   6  16      238.28      274.31     30.98 o 
  -1   6  16     1917.28     1788.93     63.95 o 
   0   6  16      809.89      761.88     59.45 o 
   1   6  16     3380.77     3318.67    113.29 o 
   2   6  16     4616.80     4532.77    115.63 o 
   3   6  16      598.97      764.27     39.09 o 
   4   6  16      627.59      684.86     50.07 o 
   5   6  16     5188.78     5204.26    138.72 o 
   6   6  16       31.55       27.01     31.53 o 
   7   6  16      161.59       77.29     35.41 o 
   8   6  16     1016.87      917.95    117.26 o 
   9   6  16      780.97      694.84     97.70 o 
  10   6  16     1043.51     1205.18    230.77 o 
  11   6  16       13.63      -70.72     70.72 o 
 -11   7  16        4.06      -45.52    267.25 o 
 -10   7  16      819.47      681.02    290.00 o 
  -9   7  16      140.05      218.36     83.40 o 
  -8   7  16     8415.93     8486.11    248.28 o 
  -7   7  16      508.10      463.48     71.00 o 
  -6   7  16     1449.58     1365.17    140.74 o 
  -5   7  16      302.63      308.21     69.62 o 
  -4   7  16     2351.35     2201.07    101.58 o 
  -3   7  16     2300.46     2286.28    125.26 o 
  -2   7  16       69.02       58.83     25.19 o 
  -1   7  16     2080.07     2324.66     95.84 o 
   0   7  16     5067.49     4944.72    123.06 o 
   1   7  16      189.52      155.20     43.63 o 
   2   7  16       45.41       48.25     22.18 o 
   3   7  16      550.31      575.47     44.57 o 
   4   7  16     1044.62     1132.53     64.07 o 
   5   7  16      101.27      109.55     36.46 o 
   6   7  16       35.48       -9.79     29.30 o 
   7   7  16     2485.97     2348.96    137.96 o 
   8   7  16      309.71      293.17     71.31 o 
   9   7  16       33.29       -6.72     53.38 o 
  10   7  16        4.93        6.00     72.22 o 
 -11   8  16       32.19     -266.92    287.90 o 
 -10   8  16     4081.14     4758.68    504.88 o 
  -9   8  16      224.58      242.70    118.73 o 
  -8   8  16     2808.00     2906.79    154.43 o 
  -7   8  16     1112.63     1178.04    126.77 o 
  -6   8  16      916.99     1136.45    109.53 o 
  -5   8  16     4638.48     4671.20    260.54 o 
  -4   8  16     1646.01     1758.83     99.53 o 
  -3   8  16      345.27      463.17     61.59 o 
  -2   8  16     3346.68     3264.25     89.17 o 
  -1   8  16    10724.45    10424.43    200.28 o 
   0   8  16    10340.63    10104.93    213.71 o 
   1   8  16     3218.36     3179.08    231.90 o 
   2   8  16       36.39       71.81     22.62 o 
   3   8  16    11784.64    11599.46    245.49 o 
   4   8  16     1046.50     1031.45     89.68 o 
   5   8  16     7681.62     7398.34    220.92 o 
   6   8  16      440.64      416.11     61.96 o 
   7   8  16      754.59      728.80     82.45 o 
   8   8  16       13.46        0.88     51.42 o 
   9   8  16     2333.10     2554.60    282.49 o 
  10   8  16      387.00      248.86    123.88 o 
 -11   9  16      132.87     -251.48    302.50 o 
 -10   9  16      247.17      537.61    312.45 o 
  -9   9  16     5912.45     5982.99    310.09 o 
  -8   9  16     2130.53     2052.41    282.96 o 
  -7   9  16     1244.45     1114.76    148.23 o 
  -6   9  16     2946.44     2950.98    262.04 o 
  -5   9  16     1910.17     1964.87    136.93 o 
  -4   9  16      355.88      377.55     69.94 o 
  -3   9  16      434.66      445.83     84.27 o 
  -2   9  16     1276.12     1344.55     56.92 o 
  -1   9  16    20783.44    20512.48    387.21 o 
   0   9  16     2631.05     2501.41     92.27 o 
   1   9  16     2910.82     2827.89    138.67 o 
   2   9  16      190.09      244.09     34.99 o 
   3   9  16     9429.18     9410.85    249.76 o 
   4   9  16      248.04      329.00     48.30 o 
   5   9  16      693.62      733.50     73.20 o 
   6   9  16       50.06       17.44     38.52 o 
   7   9  16     1927.42     2053.06    170.62 o 
   8   9  16       49.12       50.68     58.52 o 
   9   9  16     1875.16     2428.22    315.85 o 
  10   9  16      349.84      190.07    139.43 o 
 -10  10  16       30.27     -239.45    274.76 o 
  -9  10  16      680.04      803.58    246.72 o 
  -8  10  16     1339.00     1457.83    179.64 o 
  -7  10  16     2648.89     2680.69    185.31 o 
  -6  10  16       54.95      -14.05     81.75 o 
  -5  10  16      121.47      249.92     87.54 o 
  -4  10  16       34.28       -5.01     86.78 o 
  -3  10  16      131.38      168.05     58.28 o 
  -2  10  16        6.18      -32.85     74.48 o 
  -1  10  16     1716.03     1836.13     71.82 o 
   0  10  16       68.66       45.42     66.05 o 
   1  10  16    36701.63    36379.40    691.59 o 
   2  10  16      150.94      158.90     42.55 o 
   3  10  16       81.84      177.70     51.70 o 
   4  10  16      253.49      322.27     48.24 o 
   5  10  16       39.59       48.48     36.41 o 
   6  10  16       68.22       76.64     43.41 o 
   7  10  16       78.80      139.81     91.26 o 
   8  10  16       29.82       31.10     82.02 o 
   9  10  16      632.09      433.76    151.84 o 
 -10  11  16      546.47      654.73    133.81 o 
  -9  11  16     1868.74     1784.78    207.26 o 
  -8  11  16       73.53       93.50    145.81 o 
  -7  11  16       12.14       72.38     88.79 o 
  -6  11  16     2133.42     2214.41    173.59 o 
  -5  11  16     2348.56     2420.56    171.36 o 
  -4  11  16     2756.84     2846.33    143.97 o 
  -3  11  16     2591.80     2415.55    156.48 o 
  -2  11  16     1687.18     1680.20    131.67 o 
  -1  11  16      887.46      960.19     70.22 o 
   0  11  16      863.88      893.99     79.62 o 
   1  11  16     1196.04     1316.46     80.30 o 
   2  11  16      286.68      330.42     46.05 o 
   3  11  16     4685.00     4536.43    159.40 o 
   4  11  16      252.81      324.57     55.46 o 
   5  11  16     3913.42     3814.91    239.93 o 
   6  11  16       52.20       78.55     61.23 o 
   7  11  16      902.25     1017.79    143.67 o 
   8  11  16      217.30      166.42    109.38 o 
   9  11  16     4408.47     4765.76    268.43 o 
  -9  12  16      435.57      394.34    139.42 o 
  -8  12  16        3.71      -94.06    109.70 o 
  -7  12  16      539.73      660.29    299.53 o 
  -6  12  16      309.92      331.32    125.62 o 
  -5  12  16     1775.39     2017.52    207.04 o 
  -4  12  16       78.27       58.70     74.12 o 
  -3  12  16      139.19      120.05    249.59 o 
  -2  12  16     2139.75     2185.40    154.31 o 
  -1  12  16     2535.49     2486.65    153.82 o 
   0  12  16      840.76      856.75     80.67 o 
   1  12  16     4501.93     4626.75    200.08 o 
   2  12  16      307.33      196.27     47.95 o 
   3  12  16      273.45      205.35     59.04 o 
   4  12  16      780.99      719.74     91.24 o 
   5  12  16     2218.76     1991.39    150.58 o 
   6  12  16       22.87       33.95     70.42 o 
   7  12  16       26.23       11.41     52.05 o 
   8  12  16      116.22      366.22    126.92 o 
  -9  13  16       72.46      -12.89    259.51 o 
  -8  13  16        3.56      -20.34    104.75 o 
  -7  13  16        6.59       -9.25    114.05 o 
  -6  13  16       99.89      -66.28     90.90 o 
  -5  13  16       21.50      -26.94     97.11 o 
  -4  13  16      114.10       95.34     94.10 o 
  -3  13  16     6287.36     5793.69    245.78 o 
  -2  13  16      120.05      105.67     81.61 o 
  -1  13  16     1080.57     1162.54    101.17 o 
   0  13  16     1485.46     1485.69     89.20 o 
   1  13  16       98.92       60.73     48.15 o 
   2  13  16        8.85       -1.94     44.88 o 
   3  13  16       49.78       88.45     63.07 o 
   4  13  16       50.41      195.35     83.21 o 
   5  13  16      904.99     1129.45    112.45 o 
   6  13  16      388.34      296.70    102.04 o 
   7  13  16      388.14      289.42     95.70 o 
   8  13  16      158.97      140.29     93.89 o 
  -8  14  16       27.49      189.14    125.88 o 
  -7  14  16      343.91      568.47    229.53 o 
  -6  14  16      175.37      -27.18    228.90 o 
  -5  14  16      574.11      459.73    144.98 o 
  -4  14  16      167.96       71.29     92.18 o 
  -3  14  16     1525.36     1153.71    191.43 o 
  -2  14  16       90.04      -31.69    105.03 o 
  -1  14  16      843.99      844.86    179.58 o 
   0  14  16      575.90      677.77    102.41 o 
   1  14  16       26.04       32.03     60.56 o 
   2  14  16      537.73      422.64     93.16 o 
   3  14  16     2835.75     2954.37    205.08 o 
   4  14  16      517.05      525.94    115.87 o 
   5  14  16      598.01      707.35    136.07 o 
   6  14  16       20.48      103.34    123.54 o 
   7  14  16      620.16      606.03    163.97 o 
  -7  15  16     1176.68     1308.38    249.64 o 
  -6  15  16        0.39     -103.62    103.62 o 
  -5  15  16     1311.70     1596.31    235.60 o 
  -4  15  16      922.50      951.07    187.77 o 
  -3  15  16     1364.15     1318.70    221.05 o 
  -2  15  16     1501.48      932.93    191.04 o 
  -1  15  16      667.96      892.98    196.52 o 
   0  15  16     5862.93     5158.23    378.87 o 
   1  15  16        1.15        9.53     65.58 o 
   2  15  16       38.75       81.69     78.28 o 
   3  15  16      971.93      744.93    122.32 o 
   4  15  16     4084.28     4177.39    312.54 o 
   5  15  16       24.18       75.11     83.97 o 
   6  15  16      884.39      964.78    193.64 o 
  -6  16  16       14.27      137.30    151.61 o 
  -5  16  16      849.44      734.16    167.67 o 
  -4  16  16     2032.70     2274.08    282.47 o 
  -3  16  16        3.01      -24.09    112.05 o 
  -2  16  16      428.76      211.67     70.17 o 
  -1  16  16      419.98      497.33    165.45 o 
   0  16  16       14.32      -22.70    146.90 o 
   1  16  16      579.54      424.92    164.57 o 
   2  16  16      272.23      269.63     91.48 o 
   3  16  16     4113.95     4642.06    274.69 o 
   4  16  16     3930.24     4186.99    574.84 o 
   5  16  16      400.31      310.34    111.22 o 
  -5  17  16      186.57      191.71    130.07 o 
  -4  17  16      433.82      603.34    176.82 o 
  -3  17  16      337.59      270.03    141.46 o 
  -2  17  16      340.43      380.94    163.88 o 
  -1  17  16      417.41      702.76    199.14 o 
   0  17  16      409.24      278.32    172.29 o 
   1  17  16       77.52     -140.06    140.06 o 
   2  17  16      945.20     1049.83    150.62 o 
   3  17  16      474.45      455.50    111.07 o 
   4  17  16      152.00      143.75     83.27 o 
  -2  18  16      288.36      237.75    172.51 o 
  -1  18  16      576.37      473.60    195.75 o 
   0  18  16      151.67      107.37    153.21 o 
   1  18  16       12.10       14.55    180.91 o 
   2  18  16      277.18      467.95    161.42 o 
   3  18  16       14.25      133.81     99.61 o 
 -12   1  17        2.92       36.24     78.45 o 
 -11   1  17     1297.48     1271.26    126.49 o 
 -10   1  17     3905.91     4214.92    185.72 o 
  -9   1  17       91.30       54.87     51.09 o 
  -8   1  17       50.28       67.83     45.49 o 
  -7   1  17     1874.62     2171.27    112.53 o 
  -6   1  17      131.29      132.28     43.65 o 
  -5   1  17      852.42      946.23     41.27 o 
  -4   1  17       16.39       32.23     18.66 o 
  -3   1  17    28720.49    28870.08    425.37 o 
  -2   1  17     8624.38     8462.84    203.42 o 
  -1   1  17      227.37      158.40     24.25 o 
   0   1  17     1644.51     1759.17     56.61 o 
   1   1  17     8247.21     7721.79    123.15 o 
   2   1  17     2061.41     2219.55     61.71 o 
   3   1  17       29.93       46.81     20.65 o 
   4   1  17      275.72      206.50     33.88 o 
   5   1  17     6395.48     6232.56    171.30 o 
   6   1  17     1087.58     1162.69     71.67 o 
   7   1  17     8025.74     7854.19    197.67 o 
   8   1  17      172.22      123.47     38.24 o 
   9   1  17     1253.89     1070.91     89.55 o 
  10   1  17       24.21      -56.67     56.67 o 
  11   1  17     1622.40     1657.54    135.95 o 
 -12   2  17     3207.48     3321.45    198.05 o 
 -11   2  17     2464.67     2550.96    169.40 o 
 -10   2  17      470.67      595.07     94.97 o 
  -9   2  17     1645.95     1723.41    107.66 o 
  -8   2  17      351.36      351.24     63.96 o 
  -7   2  17     4477.70     4463.97    147.87 o 
  -6   2  17     4119.90     4393.28    194.90 o 
  -5   2  17      228.93      335.06     32.28 o 
  -4   2  17     1138.14     1046.83     48.58 o 
  -3   2  17       81.00      275.64     26.80 o 
  -2   2  17     9823.93     9845.58    157.12 o 
  -1   2  17    20630.29    19960.34    306.28 o 
   0   2  17     4146.08     4239.12    110.55 o 
   1   2  17     3977.73     4028.51     77.89 o 
   2   2  17      331.40      322.53     29.23 o 
   3   2  17    22424.94    22289.12    407.28 o 
   4   2  17      220.93      174.19     30.84 o 
   5   2  17      536.15      408.06     45.43 o 
   6   2  17      169.49      122.86     33.39 o 
   7   2  17     7512.31     7662.47    194.06 o 
   8   2  17     2688.13     2871.00    128.66 o 
   9   2  17      301.40      276.64     56.12 o 
  10   2  17      116.89      120.04     61.55 o 
  11   2  17      983.22      788.69    104.10 o 
 -12   3  17     1424.99     1309.38    156.99 o 
 -11   3  17      977.47      850.86    114.60 o 
 -10   3  17     2304.76     2432.24    154.73 o 
  -9   3  17     2887.11     3099.27    132.39 o 
  -8   3  17     2515.50     2550.39    119.29 o 
  -7   3  17      280.27      308.50     57.94 o 
  -6   3  17      801.58      818.31     69.70 o 
  -5   3  17     6942.36     6780.26    137.99 o 
  -4   3  17     6910.84     6881.28    139.21 o 
  -3   3  17     9863.90    10105.83    170.52 o 
  -2   3  17    13349.11    13448.45    198.35 o 
  -1   3  17    29735.99    29606.23    562.33 o 
   0   3  17      330.41      354.33     46.61 o 
   1   3  17        9.89       30.44     16.83 o 
   2   3  17      376.49      376.66     35.17 o 
   3   3  17     9392.81     9027.86    210.23 o 
   4   3  17      550.61      538.33     54.23 o 
   5   3  17      507.69      494.71     46.52 o 
   6   3  17     7906.42     7699.63    188.20 o 
   7   3  17     3530.55     3294.06    116.76 o 
   8   3  17       29.93      -20.69     31.69 o 
   9   3  17       16.60       66.19     42.33 o 
  10   3  17     2243.22     2325.04    152.30 o 
  11   3  17      210.15       58.85    100.10 o 
 -12   4  17     3076.07     3493.06    298.37 o 
 -11   4  17      239.47      281.50     86.21 o 
 -10   4  17      412.78      296.54     80.25 o 
  -9   4  17     5713.45     5846.60    195.70 o 
  -8   4  17       62.06       -2.89     57.21 o 
  -7   4  17     3124.80     3119.74    204.21 o 
  -6   4  17     2469.09     2457.33    109.56 o 
  -5   4  17      230.10      303.96     75.96 o 
  -4   4  17    15271.08    15299.99    476.95 o 
  -3   4  17       11.89       81.30     30.50 o 
  -2   4  17     2969.32     3110.04     64.20 o 
  -1   4  17    13992.11    13078.32    191.21 o 
   0   4  17      193.27      134.85     21.61 o 
   1   4  17     5463.32     4606.72     98.15 o 
   2   4  17     2417.97     2523.07     72.58 o 
   3   4  17     4520.91     4299.43     99.45 o 
   4   4  17     2537.49     2538.75     85.01 o 
   5   4  17     4701.30     4684.77    129.52 o 
   6   4  17     1889.24     1847.21     99.00 o 
   7   4  17    13715.37    13937.86    301.97 o 
   8   4  17     2286.97     2345.41    114.89 o 
   9   4  17     1967.47     1620.59    158.57 o 
  10   4  17      703.89      593.99     89.63 o 
  11   4  17     1530.60     1510.92    154.82 o 
 -12   5  17     2311.23     2521.83    417.34 o 
 -11   5  17       26.64       39.36    257.81 o 
 -10   5  17       48.13     -222.27    222.27 o 
  -9   5  17      548.51      423.96    138.61 o 
  -8   5  17      441.49      438.82     71.62 o 
  -7   5  17     7064.37     7622.14    211.04 o 
  -6   5  17     6170.75     6304.83    225.65 o 
  -5   5  17      201.31      127.22     50.84 o 
  -4   5  17     8335.87     7801.42    158.45 o 
  -3   5  17     3382.93     3240.54    102.85 o 
  -2   5  17     3163.77     3134.56     93.89 o 
  -1   5  17      141.38      145.23     26.17 o 
   0   5  17     2105.85     2396.31     62.03 o 
   1   5  17     3299.26     3057.18     76.80 o 
   2   5  17    14465.88    13847.71    264.47 o 
   3   5  17      185.13      165.26     23.27 o 
   4   5  17     4590.84     4416.50    119.80 o 
   5   5  17     3898.57     3820.08    115.94 o 
   6   5  17     1057.06     1121.38     72.08 o 
   7   5  17        2.95      -22.05     26.44 o 
   8   5  17      147.20      254.39     63.65 o 
   9   5  17      761.97      630.60     86.30 o 
  10   5  17      630.27      599.22     88.06 o 
  11   5  17      386.82      404.19    113.46 o 
 -11   6  17      334.39      304.53    283.67 o 
 -10   6  17        5.87      417.31    256.00 o 
  -9   6  17     1708.62     1356.20    217.07 o 
  -8   6  17       11.93      108.15    122.19 o 
  -7   6  17     2116.14     2373.42    119.98 o 
  -6   6  17     3033.97     3054.10    127.73 o 
  -5   6  17        1.30       10.78     62.46 o 
  -4   6  17       58.76        5.43     52.33 o 
  -3   6  17      233.59      167.56     51.96 o 
  -2   6  17      177.17      127.23     28.15 o 
  -1   6  17       12.39       54.06     24.49 o 
   0   6  17        7.06       29.56     20.38 o 
   1   6  17     8394.03     7932.49    146.65 o 
   2   6  17     6328.97     5805.01    123.71 o 
   3   6  17      193.31      195.12     29.63 o 
   4   6  17     1269.02     1206.82     65.32 o 
   5   6  17       16.52        4.62     23.25 o 
   6   6  17     1339.18     1130.39     81.88 o 
   7   6  17       51.38      -20.81     35.34 o 
   8   6  17      448.19      368.99     67.43 o 
   9   6  17     1421.54     1145.94    144.30 o 
  10   6  17       18.39      -59.78     61.83 o 
  11   6  17      283.31      296.36    108.53 o 
 -11   7  17     3177.92     2616.93    416.88 o 
 -10   7  17       55.81      152.63    263.46 o 
  -9   7  17     1933.77     1954.03    319.74 o 
  -8   7  17      196.40      286.78     95.32 o 
  -7   7  17     5856.60     5618.49    212.83 o 
  -6   7  17     5458.56     5887.79    214.24 o 
  -5   7  17       86.01       97.81     66.96 o 
  -4   7  17     2463.21     2548.06    109.46 o 
  -3   7  17      957.93     1002.89    195.64 o 
  -2   7  17     2307.74     2177.52     59.36 o 
  -1   7  17      496.25      526.94     71.74 o 
   0   7  17      479.36      415.47     35.76 o 
   1   7  17     4083.19     3892.81     97.86 o 
   2   7  17     6394.23     6221.94    132.91 o 
   3   7  17       51.26       68.10     20.87 o 
   4   7  17     6030.48     5954.29    174.13 o 
   5   7  17       87.62       38.53     31.18 o 
   6   7  17       23.07       78.41     38.75 o 
   7   7  17      919.21      950.99     80.73 o 
   8   7  17      269.27      281.28     73.95 o 
   9   7  17       49.42       46.99     60.95 o 
  10   7  17       42.96       69.02    117.84 o 
 -11   8  17      835.74     1196.90    352.63 o 
 -10   8  17       16.65       26.83    262.51 o 
  -9   8  17      494.49      482.00    110.10 o 
  -8   8  17     3402.62     3591.90    198.07 o 
  -7   8  17      709.60      843.01    114.44 o 
  -6   8  17     3306.56     3173.71    162.00 o 
  -5   8  17      784.17      819.72     96.30 o 
  -4   8  17      488.68      593.74     87.05 o 
  -3   8  17     1269.61     1041.63     82.27 o 
  -2   8  17       83.16      131.54     19.94 o 
  -1   8  17      945.06     1163.11    197.78 o 
   0   8  17     6049.87     5969.42    270.11 o 
   1   8  17     2989.18     2896.47    100.09 o 
   2   8  17     2534.01     2720.94     82.83 o 
   3   8  17       52.62       24.07     25.91 o 
   4   8  17        5.83       -2.79     29.63 o 
   5   8  17      128.64       62.84     36.42 o 
   6   8  17     1118.62     1001.53     89.58 o 
   7   8  17       46.02       44.40     73.01 o 
   8   8  17      142.07      165.91     65.28 o 
   9   8  17      427.73      572.95     98.10 o 
  10   8  17     2882.21     2965.59    247.51 o 
 -11   9  17      409.36      292.49    310.61 o 
 -10   9  17      342.85      250.48    286.02 o 
  -9   9  17       63.66       88.56    149.44 o 
  -8   9  17      384.56      417.49    116.45 o 
  -7   9  17       28.43      -31.14     88.18 o 
  -6   9  17     1699.96     1766.30    147.01 o 
  -5   9  17      737.39      696.88    100.66 o 
  -4   9  17     1358.04     1354.32     94.82 o 
  -3   9  17       84.60       38.02     55.30 o 
  -2   9  17     5244.94     5050.49    121.87 o 
  -1   9  17     2443.53     2596.01     94.33 o 
   0   9  17     7197.58     7057.34    193.73 o 
   1   9  17       88.32      165.68     62.59 o 
   2   9  17      641.58      587.64     50.72 o 
   3   9  17      374.03      450.16     37.70 o 
   4   9  17    10796.35    10976.95    289.89 o 
   5   9  17        6.96      -21.88     32.73 o 
   6   9  17     4990.24     5330.13    244.99 o 
   7   9  17      135.55       82.25     69.34 o 
   8   9  17      162.02      104.71     62.31 o 
   9   9  17      105.51      102.76    113.09 o 
  10   9  17      170.06      119.81    124.10 o 
 -10  10  17      253.61      321.04    329.20 o 
  -9  10  17      697.93      904.43    168.26 o 
  -8  10  17     4950.57     5667.79    312.20 o 
  -7  10  17     2148.64     2215.89    173.82 o 
  -6  10  17     2721.60     2948.50    181.25 o 
  -5  10  17     4351.18     4978.70    253.81 o 
  -4  10  17      550.60      505.15     79.23 o 
  -3  10  17     1613.86     1549.58    101.78 o 
  -2  10  17     2407.30     2617.21     85.50 o 
  -1  10  17       24.28       76.92     31.88 o 
   0  10  17    25292.65    24908.25    652.01 o 
   1  10  17      573.07      505.82     55.14 o 
   2  10  17      344.97      394.54     56.71 o 
   3  10  17     1333.79     1348.00    108.64 o 
   4  10  17      996.79      972.35     79.32 o 
   5  10  17      870.55      909.76     80.31 o 
   6  10  17     2124.41     2501.41    139.40 o 
   7  10  17       28.04     -105.82    132.22 o 
   8  10  17     7865.17     8478.77    384.35 o 
   9  10  17       55.35       52.42    115.06 o 
 -10  11  17       65.07        7.84    316.44 o 
  -9  11  17      617.23      562.13    148.71 o 
  -8  11  17      113.84      115.23    143.59 o 
  -7  11  17     5330.59     5478.66    260.44 o 
  -6  11  17     3345.22     3594.28    205.33 o 
  -5  11  17      685.47      676.56    127.02 o 
  -4  11  17    10058.92     9444.11    315.44 o 
  -3  11  17       85.26      112.37     70.14 o 
  -2  11  17      582.54      483.53     87.56 o 
  -1  11  17       64.46      127.59     62.74 o 
   0  11  17       17.90       13.90     24.72 o 
   1  11  17     2155.24     2178.63    100.45 o 
   2  11  17     6337.71     6391.86    293.90 o 
   3  11  17     1307.88     1448.44     97.14 o 
   4  11  17     1164.84     1191.48    105.79 o 
   5  11  17      522.65      505.78    203.50 o 
   6  11  17       15.59       49.98    160.41 o 
   7  11  17        2.39       -4.75     75.14 o 
   8  11  17      268.32      347.43    132.43 o 
   9  11  17      178.15      144.43    121.03 o 
  -9  12  17      190.27      149.20    180.42 o 
  -8  12  17       11.12      -31.16    219.07 o 
  -7  12  17     2347.07     2836.57    247.66 o 
  -6  12  17       64.07      176.32    123.10 o 
  -5  12  17        9.27       18.68     96.73 o 
  -4  12  17     2561.65     2659.30    175.78 o 
  -3  12  17       16.75      -27.74     65.66 o 
  -2  12  17     3425.62     3197.80    173.57 o 
  -1  12  17      272.76      256.26     45.79 o 
   0  12  17     2085.91     2311.66    119.46 o 
   1  12  17      544.58      596.97     61.27 o 
   2  12  17      962.52      975.30     81.48 o 
   3  12  17      268.78      192.14     72.21 o 
   4  12  17     2349.59     2413.53    162.33 o 
   5  12  17        6.63       50.49     83.67 o 
   6  12  17       19.32      -51.11     60.94 o 
   7  12  17        1.33       -9.21     49.72 o 
   8  12  17     1414.20     1427.92    244.47 o 
  -9  13  17      172.52      199.54    143.12 o 
  -8  13  17      482.66      429.68    144.48 o 
  -7  13  17        6.52       71.33    253.86 o 
  -6  13  17      136.25      156.55    243.59 o 
  -5  13  17       30.72      -88.23     93.52 o 
  -4  13  17      900.19      850.85    115.22 o 
  -3  13  17      854.84      871.54    154.35 o 
  -2  13  17     1228.59     1214.96    130.73 o 
  -1  13  17       97.99       98.98     50.32 o 
   0  13  17       49.28      -48.03     53.02 o 
   1  13  17      444.80      237.74    108.11 o 
   2  13  17      385.71      300.83     62.67 o 
   3  13  17       17.73       62.69     66.99 o 
   4  13  17      593.27      611.06     94.66 o 
   5  13  17      874.83      982.33    146.90 o 
   6  13  17      364.12      253.64    100.74 o 
   7  13  17      170.58       35.63     72.02 o 
  -8  14  17      557.28      612.90    319.70 o 
  -7  14  17        6.28     -113.00    113.00 o 
  -6  14  17      460.77      441.67    163.04 o 
  -5  14  17      351.97      419.01    152.60 o 
  -4  14  17      325.38      251.63    422.68 o 
  -3  14  17       23.86      -49.44    113.92 o 
  -2  14  17     2161.66     2084.25    263.71 o 
  -1  14  17      113.55      155.44     83.38 o 
   0  14  17      316.13      462.29     93.30 o 
   1  14  17      435.78      487.57     97.58 o 
   2  14  17      297.19      197.27     82.33 o 
   3  14  17      931.95      927.21    129.99 o 
   4  14  17      686.42      747.72    186.55 o 
   5  14  17        0.17       16.25     78.93 o 
   6  14  17      421.83      491.31    125.46 o 
   7  14  17      354.18      200.63    102.60 o 
  -7  15  17       76.00       31.82    143.52 o 
  -6  15  17      151.99      262.21    145.84 o 
  -5  15  17      409.51      243.14    152.77 o 
  -4  15  17      445.39      584.99    159.61 o 
  -3  15  17      112.34     -108.97    108.97 o 
  -2  15  17      342.00      114.89    131.94 o 
  -1  15  17       79.41      -34.92    123.95 o 
   0  15  17      266.89      260.59    165.65 o 
   1  15  17     2258.76     2543.51    197.89 o 
   2  15  17      968.19     1181.31    142.65 o 
   3  15  17       68.55      124.22     78.18 o 
   4  15  17     5194.37     5554.07    300.62 o 
   5  15  17      144.54       90.35     85.54 o 
   6  15  17      257.94      132.44     97.61 o 
  -6  16  17      669.31      547.89    181.47 o 
  -5  16  17      751.75      795.98    175.78 o 
  -4  16  17      491.94      633.09    166.87 o 
  -3  16  17     2594.91     2737.80    317.33 o 
  -1  16  17     2765.02     3008.29    326.89 o 
   0  16  17      464.88      335.22    190.59 o 
   1  16  17     2690.91     2728.30    212.74 o 
   2  16  17      480.29      392.45    110.03 o 
   3  16  17      488.73      484.37    113.79 o 
   4  16  17        5.41       22.49     80.21 o 
   5  16  17       14.10      -11.14    123.01 o 
  -4  17  17       13.86     -118.97    121.23 o 
  -3  17  17     2620.32     2636.30    322.59 o 
  -2  17  17      687.52      781.58    185.78 o 
  -1  17  17      527.42      297.10    163.78 o 
   0  17  17      531.33      760.96    194.00 o 
   1  17  17        2.19      233.01    171.20 o 
   2  17  17      466.74      432.29    113.06 o 
   3  17  17     2321.03     2302.64    213.74 o 
   4  17  17      216.86      283.05    108.00 o 
  -2  18  17        1.61     -147.24    147.24 o 
  -1  18  17       97.08      -85.77    147.51 o 
   0  18  17        1.58      -25.86    158.12 o 
   1  18  17      991.72      984.05    240.54 o 
   2  18  17       45.80     -178.56    178.56 o 
   3  18  17       35.41      157.69     95.72 o 
 -12   0  18        5.30     -129.09    129.09 o 
 -11   0  18      403.31      578.10    167.54 o 
 -10   0  18     2944.76     3139.82    226.15 o 
  -9   0  18     3901.56     3769.88    207.97 o 
  -8   0  18      885.17      822.80    162.14 o 
  -7   0  18       18.43      -32.45    109.67 o 
  -6   0  18    19169.97    19637.39    672.86 o 
  -5   0  18      264.51      237.58     36.05 o 
  -4   0  18      483.83      768.10     69.75 o 
  -3   0  18     5811.22     6088.27    163.95 o 
  -2   0  18    17198.16    17952.52    548.83 o 
  -1   0  18     1258.77     1520.38     96.32 o 
   0   0  18    10240.06    10221.81    224.70 o 
   1   0  18       51.39       -5.76     28.90 o 
   2   0  18     2954.22     3291.86    110.91 o 
   3   0  18     1302.20     1291.66     88.70 o 
   4   0  18     2162.75     2065.91    106.86 o 
   5   0  18       21.92      -19.38     30.59 o 
   6   0  18    17304.59    17031.28    486.72 o 
   7   0  18       67.85      -11.23     43.00 o 
   8   0  18      947.23      882.25    104.68 o 
   9   0  18      751.88      631.12    209.19 o 
  10   0  18       50.05       80.22     81.55 o 
  11   0  18       28.52       25.58     84.58 o 
 -12   1  18       13.34      -49.37     84.56 o 
 -11   1  18        4.49       75.22     71.47 o 
 -10   1  18      892.36      880.54    118.00 o 
  -9   1  18      630.09      579.15     77.03 o 
  -8   1  18       72.17      224.95     93.69 o 
  -7   1  18     1361.71     1364.12    116.67 o 
  -6   1  18     3428.35     3366.14    119.61 o 
  -5   1  18      103.72      122.58     22.30 o 
  -4   1  18      220.93      213.23     30.22 o 
  -3   1  18     4105.23     4115.35     89.54 o 
  -2   1  18      190.80      275.91     76.21 o 
  -1   1  18     1985.75     1831.97     52.03 o 
   0   1  18        5.34        8.18     24.74 o 
   1   1  18      234.34      184.91     24.81 o 
   2   1  18    11650.24    12383.31    204.95 o 
   3   1  18       22.71       -4.59     19.20 o 
   4   1  18       24.83       27.12     19.90 o 
   5   1  18      821.26      880.36     65.13 o 
   6   1  18     9175.58     9287.40    216.15 o 
   7   1  18      100.23      117.61     35.42 o 
   8   1  18      314.43      319.23     65.02 o 
   9   1  18      327.49      295.52     65.43 o 
  10   1  18       25.72       15.21     55.19 o 
  11   1  18       23.56       22.54     58.61 o 
 -12   2  18       83.69     -109.78    109.78 o 
 -11   2  18      302.37      263.36     89.54 o 
 -10   2  18     5219.48     5281.62    209.79 o 
  -9   2  18     5992.30     6275.97    186.43 o 
  -8   2  18     3128.51     3789.59    185.71 o 
  -7   2  18     2033.05     2032.21    134.28 o 
  -6   2  18     3068.83     3044.35    126.91 o 
  -5   2  18     2000.46     1982.19     76.10 o 
  -4   2  18     2900.25     2614.92     85.39 o 
  -3   2  18     4643.58     4857.05    100.44 o 
  -2   2  18    33614.17    33546.11    455.96 o 
  -1   2  18     4377.27     4113.11    157.26 o 
   0   2  18    29474.25    29522.45    569.05 o 
   1   2  18      429.81      400.82     29.81 o 
   2   2  18     2826.50     3130.88     81.77 o 
   3   2  18     1434.78     1317.34     63.92 o 
   4   2  18    15539.97    15747.50    308.65 o 
   5   2  18      153.93       98.81     28.88 o 
   6   2  18    15455.55    15793.68    325.32 o 
   7   2  18     2031.23     2002.20    100.92 o 
   8   2  18     1867.84     1901.61    103.84 o 
   9   2  18       10.28       27.56     40.14 o 
  10   2  18      264.57      319.66     82.85 o 
  11   2  18        0.89       -0.02     58.42 o 
 -12   3  18       75.40      414.88    216.38 o 
 -11   3  18       83.10       65.22    189.60 o 
 -10   3  18     2659.28     2382.26    153.86 o 
  -9   3  18     9017.48     9247.24    286.55 o 
  -8   3  18     5245.80     5242.11    213.51 o 
  -7   3  18      724.34      748.03     76.85 o 
  -6   3  18      830.23      944.81     75.70 o 
  -5   3  18      497.66      519.18     91.88 o 
  -4   3  18     6889.92     6833.74    142.18 o 
  -3   3  18       47.05      105.81    100.37 o 
  -2   3  18       66.11       78.00     20.19 o 
  -1   3  18      936.03      851.00     38.60 o 
   0   3  18    47214.54    45757.04    632.57 o 
   1   3  18      643.79      483.93     31.94 o 
   2   3  18     9196.17     8956.43    171.42 o 
   3   3  18     1389.40     1210.66     55.51 o 
   4   3  18     1950.70     1844.68     79.53 o 
   5   3  18      293.20      248.65     37.81 o 
   6   3  18     1199.72     1246.80     82.37 o 
   7   3  18      233.78      229.25     55.32 o 
   8   3  18     2429.39     2434.37    118.59 o 
   9   3  18      943.36      982.64     88.36 o 
  10   3  18     2736.14     2690.98    166.50 o 
  11   3  18        2.02       -2.13     58.09 o 
 -12   4  18       23.31     -148.87    273.35 o 
 -11   4  18      996.56      817.19    207.47 o 
 -10   4  18      345.47      209.63    290.47 o 
  -9   4  18     1778.83     1974.58    184.05 o 
  -8   4  18     3094.19     3136.44    212.25 o 
  -7   4  18       29.21      -13.15     45.62 o 
  -6   4  18     2982.37     3017.74    154.76 o 
  -5   4  18     6731.81     6742.61    184.71 o 
  -4   4  18      676.32      682.12     47.64 o 
  -3   4  18     7939.64     7527.37    210.93 o 
  -2   4  18      168.97      145.05     30.96 o 
  -1   4  18     1433.07     1212.67     44.18 o 
   0   4  18     4076.75     4255.08     83.89 o 
   1   4  18      330.07      139.82     24.35 o 
   2   4  18     7132.15     7322.98    147.87 o 
   3   4  18     3306.60     3572.46     95.73 o 
   4   4  18     2752.08     2703.45    112.52 o 
   5   4  18     2697.66     2565.89     94.15 o 
   6   4  18       19.59      -15.06     24.80 o 
   7   4  18     4472.73     4504.19    141.13 o 
   8   4  18     1707.27     1748.19    107.61 o 
   9   4  18     1304.65     1305.11    113.26 o 
  10   4  18     1317.98     1529.57    150.66 o 
  11   4  18       12.07      -77.01    102.84 o 
 -12   5  18       61.56     -172.06    290.42 o 
 -11   5  18      338.41      637.61    308.35 o 
 -10   5  18        3.82      133.68    258.85 o 
  -9   5  18       13.96       47.37    134.74 o 
  -8   5  18      111.62       96.76     53.39 o 
  -7   5  18      140.02      126.46     51.99 o 
  -6   5  18     5203.05     5338.90    168.81 o 
  -5   5  18    13823.99    14002.96    332.17 o 
  -4   5  18     1389.55     1292.20     74.34 o 
  -3   5  18    15456.37    16481.32    580.20 o 
  -2   5  18      497.22      567.46     34.74 o 
  -1   5  18     2780.85     2902.17     89.63 o 
   0   5  18     1866.42     1792.09     55.43 o 
   1   5  18     2714.72     2797.49     75.02 o 
   2   5  18    14078.85    13571.16    243.15 o 
   3   5  18        4.72       -5.83     17.46 o 
   4   5  18     1028.02     1063.75     74.08 o 
   5   5  18     5202.82     5291.21    142.31 o 
   6   5  18      867.41      915.97     67.17 o 
   7   5  18        0.20       20.91     25.88 o 
   8   5  18       28.83      -11.73     41.99 o 
   9   5  18     2164.55     2012.01    138.63 o 
  10   5  18     1316.37     1272.91    118.36 o 
  11   5  18      338.69      242.96    100.84 o 
 -11   6  18      383.71      521.14    307.21 o 
 -10   6  18       53.43      165.72    265.94 o 
  -9   6  18      422.56      263.87    183.93 o 
  -8   6  18       72.56      119.75    120.44 o 
  -7   6  18     2064.59     2302.25    135.30 o 
  -6   6  18     6934.28     7270.50    204.16 o 
  -5   6  18     4258.06     4220.62    150.73 o 
  -4   6  18      279.75      263.38     52.39 o 
  -3   6  18    12876.96    13102.82    340.99 o 
  -2   6  18      597.70      601.84    107.38 o 
  -1   6  18       16.63      -17.92     19.55 o 
   0   6  18        2.50       -7.62     27.22 o 
   1   6  18     6544.70     5985.60    171.27 o 
   2   6  18      165.25      220.69     32.12 o 
   3   6  18     1000.67     1038.60     56.76 o 
   4   6  18      351.98      313.14     40.53 o 
   5   6  18       87.97       26.77     26.89 o 
   6   6  18     2367.13     2536.35    118.41 o 
   7   6  18       71.64       18.50     38.68 o 
   8   6  18       15.52      -29.23     42.16 o 
   9   6  18     3263.89     3512.05    183.61 o 
  10   6  18        5.10      -53.52     55.42 o 
 -11   7  18       84.30      218.95    284.54 o 
 -10   7  18      203.27      179.95    263.59 o 
  -9   7  18      795.72      589.09    261.82 o 
  -8   7  18        5.97       40.71    150.40 o 
  -7   7  18     1540.77     1717.17    174.37 o 
  -6   7  18     2381.38     2697.41    184.48 o 
  -5   7  18     3987.19     4194.11    323.97 o 
  -4   7  18      824.60      924.35     79.80 o 
  -3   7  18      800.82      865.99     97.10 o 
  -2   7  18       46.89       86.35     31.23 o 
  -1   7  18       26.44       16.82     26.01 o 
   0   7  18      109.63       93.79     42.34 o 
   1   7  18      219.97      222.89     29.68 o 
   2   7  18     5141.47     5234.70    119.54 o 
   3   7  18      237.04      211.78     27.34 o 
   4   7  18       36.55       44.59     25.72 o 
   5   7  18      593.70      702.82     63.74 o 
   6   7  18        3.70       10.03     34.20 o 
   7   7  18     1460.13     1449.30     99.46 o 
   8   7  18       89.29        3.24     55.08 o 
   9   7  18      102.23       82.30     91.73 o 
  10   7  18      499.19      361.66    103.37 o 
 -11   8  18     1234.01     1007.39    357.49 o 
 -10   8  18       14.98       86.02    292.59 o 
  -9   8  18      501.42      479.86    115.01 o 
  -8   8  18     1044.17     1307.78    140.05 o 
  -7   8  18     3525.74     3500.07    200.01 o 
  -6   8  18     7225.28     7038.03    246.40 o 
  -5   8  18      275.82      -43.92    115.45 o 
  -4   8  18       81.59       57.09     52.78 o 
  -3   8  18    13508.86    13575.42    323.51 o 
  -2   8  18      383.44      346.15     45.39 o 
  -1   8  18    15259.89    14944.86    329.76 o 
   0   8  18      280.31      350.73     55.83 o 
   1   8  18     4896.53     5262.25    146.90 o 
   2   8  18      664.77      623.19     45.32 o 
   3   8  18      715.98      805.98     52.50 o 
   4   8  18       18.35       13.39     34.82 o 
   5   8  18     5401.54     5506.13    185.56 o 
   6   8  18      138.13      124.82     44.92 o 
   7   8  18      419.56      418.95     77.36 o 
   8   8  18       15.04       58.98     65.37 o 
   9   8  18     1146.66     1119.95    125.96 o 
  10   8  18       13.61       92.20     80.75 o 
 -11   9  18       81.50     -288.82    288.82 o 
 -10   9  18      980.00     1191.29    355.29 o 
  -9   9  18      770.41     1272.94    388.36 o 
  -8   9  18     1415.95     1212.28    164.05 o 
  -7   9  18     8129.81     7932.68    307.99 o 
  -6   9  18     1143.96     1051.89    123.77 o 
  -5   9  18     5885.99     6175.64    282.61 o 
  -4   9  18     1346.35     1363.62    101.04 o 
  -3   9  18     2192.13     2232.73    137.78 o 
  -2   9  18      410.39      443.59     35.79 o 
  -1   9  18     3517.23     3846.10    118.36 o 
   0   9  18      360.94      461.34     51.26 o 
   1   9  18    22285.48    21539.01    571.97 o 
   2   9  18       16.26       14.99     26.05 o 
   3   9  18    22372.63    22526.80    444.48 o 
   4   9  18      126.81       67.22     37.49 o 
   5   9  18      352.18      344.48     62.43 o 
   6   9  18      574.82      553.76     73.62 o 
   7   9  18      817.53      675.70     93.06 o 
   8   9  18      117.76      140.20     65.26 o 
   9   9  18     2285.55     2359.51    383.59 o 
  10   9  18       60.38       82.82    116.09 o 
 -10  10  18      194.39     -204.94    288.55 o 
  -9  10  18      269.00      351.33    116.59 o 
  -8  10  18      196.45      330.07    274.63 o 
  -7  10  18      746.27     1172.77    340.73 o 
  -6  10  18      244.67      179.02     88.53 o 
  -5  10  18      288.20      308.60     96.88 o 
  -4  10  18     1895.69     1788.01    188.54 o 
  -3  10  18     1277.15     1378.30    101.68 o 
  -2  10  18      148.61      223.12    125.55 o 
  -1  10  18     4060.43     3889.93    127.22 o 
   0  10  18      438.17      410.39     50.79 o 
   1  10  18      489.71      449.59     52.78 o 
   2  10  18     1111.34     1372.29    210.63 o 
   3  10  18       13.07       73.49     57.28 o 
   4  10  18      261.71      260.27     50.21 o 
   5  10  18       55.49       56.00     40.23 o 
   6  10  18       18.57       41.62     43.90 o 
   7  10  18      159.78      185.59     63.89 o 
   8  10  18        0.69       81.53     85.47 o 
   9  10  18       47.70       88.46    116.11 o 
 -10  11  18     1110.85     1033.43    388.74 o 
  -9  11  18       25.24      131.56    133.09 o 
  -8  11  18       84.02      193.47    125.25 o 
  -7  11  18     6421.17     6918.65    290.27 o 
  -6  11  18      904.97      835.60    209.94 o 
  -5  11  18       84.09        0.43     86.38 o 
  -4  11  18      985.63      859.64    149.34 o 
  -3  11  18     2436.15     2284.51    157.01 o 
  -2  11  18      864.52      833.95    107.24 o 
  -1  11  18      886.38      894.17     56.99 o 
   0  11  18      623.79      632.19     66.19 o 
   1  11  18     4981.22     4950.22    150.55 o 
   2  11  18      229.02      284.50     59.44 o 
   3  11  18     3670.67     3610.32    142.27 o 
   4  11  18      800.10      736.23    107.07 o 
   5  11  18     1919.41     1789.01    180.57 o 
   6  11  18        0.25       31.18    159.21 o 
   7  11  18      472.59      532.09    122.33 o 
   8  11  18      464.84      315.71    134.63 o 
   9  11  18      945.94      597.73    179.81 o 
  -9  12  18        8.38       21.93    319.78 o 
  -8  12  18      316.24      510.42    272.15 o 
  -7  12  18      680.19      674.58    161.27 o 
  -6  12  18     1369.41     1366.79    187.65 o 
  -5  12  18        5.37      -41.93     96.24 o 
  -4  12  18       55.42      117.70     79.20 o 
  -3  12  18     7055.10     6868.32    267.67 o 
  -2  12  18       81.21       59.96    123.64 o 
  -1  12  18     3573.05     3573.40    137.61 o 
   0  12  18      404.65      360.26     94.36 o 
   1  12  18      520.91      466.05     58.73 o 
   2  12  18      709.31      757.29     63.14 o 
   3  12  18       63.32      102.64     51.23 o 
   4  12  18       40.62       93.09     56.30 o 
   5  12  18     2369.05     2759.79    246.78 o 
   6  12  18      226.46      166.84     82.96 o 
   7  12  18       59.81      100.78     78.50 o 
   8  12  18      222.76      103.78     83.06 o 
  -9  13  18      228.76      170.79    266.15 o 
  -8  13  18      380.06      796.44    176.40 o 
  -7  13  18     2775.47     2847.84    302.48 o 
  -6  13  18     1039.30      749.06    226.04 o 
  -5  13  18       60.64      -92.43     92.43 o 
  -4  13  18      471.02      370.73     98.29 o 
  -3  13  18     1306.13     1347.61    141.65 o 
  -2  13  18      170.45       48.90    171.35 o 
  -1  13  18     1083.56      997.08     93.95 o 
   0  13  18      600.08      649.48     99.35 o 
   1  13  18     1243.91     1031.61    122.54 o 
   2  13  18      116.23       47.92     60.83 o 
   3  13  18      910.37      833.03    160.05 o 
   4  13  18      551.20      517.13    112.86 o 
   5  13  18     2767.57     2910.47    234.76 o 
   6  13  18       22.26      -37.48     98.91 o 
   7  13  18       27.88       -1.57     59.26 o 
  -8  14  18      186.57      235.53    345.40 o 
  -7  14  18     1237.56      982.16    326.19 o 
  -6  14  18      964.73      727.38    406.53 o 
  -5  14  18       21.22      -63.16    154.01 o 
  -4  14  18      172.13       69.97    270.44 o 
  -3  14  18     1421.48     1140.49    198.13 o 
  -2  14  18     1021.61      885.23    186.66 o 
   0  14  18      590.08      393.75    155.74 o 
   1  14  18      889.24      851.69    119.90 o 
   2  14  18      103.52      122.50     72.41 o 
   3  14  18        2.43       -2.54     68.12 o 
   4  14  18      408.67      308.82    101.95 o 
   5  14  18      458.59      392.64    116.12 o 
   6  14  18      692.15     1150.69    166.72 o 
   7  14  18      393.59      228.80     95.51 o 
  -7  15  18        0.03      -20.98    136.17 o 
  -6  15  18     1707.28     2054.19    283.71 o 
  -5  15  18      199.15     -103.53    125.74 o 
  -4  15  18     1100.49      750.23    180.02 o 
  -3  15  18      778.19      884.93    187.96 o 
  -2  15  18        1.15     -114.15    114.37 o 
  -1  15  18     1063.63     1062.63    201.88 o 
   0  15  18     1142.84     1374.32    230.08 o 
   1  15  18      299.27      404.02     97.18 o 
   2  15  18     1773.80     1917.27    181.59 o 
   3  15  18     1047.47     1054.85    151.53 o 
   4  15  18     4372.68     4318.45    269.88 o 
   5  15  18       57.93      203.99     93.40 o 
   6  15  18      145.25      208.65    210.10 o 
  -6  16  18      666.11      562.92    192.79 o 
  -5  16  18       25.24      -87.94    115.97 o 
  -4  16  18      333.41      227.03    148.22 o 
  -3  16  18      492.88      415.91    172.05 o 
  -2  16  18     2480.50     1837.40    266.91 o 
  -1  16  18     1488.00     1429.48    243.47 o 
   0  16  18      398.98      172.47    158.14 o 
   1  16  18       94.18       88.37    156.97 o 
   2  16  18      698.91      709.64    126.57 o 
   3  16  18      546.19      469.42    115.11 o 
   4  16  18       52.64     -134.11    137.26 o 
   5  16  18      511.92      738.54    139.53 o 
  -4  17  18     2154.22     2123.17    269.33 o 
  -3  17  18      112.17       57.18    137.65 o 
  -2  17  18       74.68      171.31     59.53 o 
  -1  17  18      103.95       33.97    160.15 o 
   0  17  18      249.48      143.43    154.03 o 
   1  17  18      321.92      597.52    197.62 o 
   2  17  18      986.76     1099.77    152.27 o 
   3  17  18        0.27       -8.35     97.40 o 
   4  17  18     1453.75     1257.09    172.69 o 
  -1  18  18        6.30      118.61    159.65 o 
   0  18  18      528.26      758.28    217.78 o 
   1  18  18       87.89      233.85    180.20 o 
   2  18  18      450.64      307.22    211.34 o 
 -12   1  19      572.45      531.95    225.60 o 
 -11   1  19        7.26     -173.45    181.40 o 
 -10   1  19       15.86     -132.35    152.50 o 
  -9   1  19     6522.54     7017.67    261.41 o 
  -8   1  19      227.26      287.73    101.48 o 
  -7   1  19      344.72      292.14     96.07 o 
  -6   1  19     4923.97     4851.69    150.07 o 
  -5   1  19     2692.51     2769.75    107.41 o 
  -4   1  19     3991.68     3709.29     83.55 o 
  -3   1  19    10079.28    10358.69    178.42 o 
  -2   1  19      202.38      208.53     29.28 o 
  -1   1  19    21652.13    20567.99    454.22 o 
   0   1  19      232.43      204.27     25.99 o 
   1   1  19     8347.40     7322.73    121.66 o 
   2   1  19      899.45      911.14     44.23 o 
   3   1  19       63.08       39.88     20.98 o 
   4   1  19     2044.94     1896.48     79.02 o 
   5   1  19     3833.54     3881.91    129.18 o 
   6   1  19        5.44        0.60     26.00 o 
   7   1  19     1641.44     1456.19     85.39 o 
   8   1  19      136.95      111.00     40.56 o 
   9   1  19     2164.76     1983.42    135.58 o 
  10   1  19      613.00      560.70     86.28 o 
  11   1  19     1276.12     1297.85    126.23 o 
 -12   2  19      204.79      305.28    209.70 o 
 -11   2  19      462.36      372.97    196.32 o 
 -10   2  19      574.46      505.84    179.01 o 
  -9   2  19       64.78       88.86    124.92 o 
  -8   2  19     8823.31     8974.03    285.19 o 
  -7   2  19       16.28      -89.27     89.41 o 
  -6   2  19       28.58       26.88     48.23 o 
  -5   2  19     8125.62     8236.34    211.42 o 
  -4   2  19     3820.74     4042.68    123.94 o 
  -3   2  19      302.69      350.56     42.32 o 
  -2   2  19     4753.38     4980.68    138.98 o 
  -1   2  19     2334.84     2551.05     81.86 o 
   0   2  19     4769.09     4795.72     93.04 o 
   1   2  19      504.45      594.41     44.07 o 
   2   2  19       65.04       59.18     23.40 o 
   3   2  19      889.81      996.73     64.70 o 
   4   2  19     4174.11     4002.47    124.47 o 
   5   2  19     8643.41     8814.88    202.39 o 
   6   2  19     2870.15     3100.15    120.10 o 
   7   2  19     3760.28     3708.54    136.02 o 
   8   2  19      477.80      385.55     54.34 o 
   9   2  19        0.41       13.83     50.61 o 
  10   2  19       36.96       76.57     59.28 o 
  11   2  19       29.17      173.88     69.75 o 
 -12   3  19     2424.20     2548.75    292.59 o 
 -11   3  19      259.91      375.02    377.43 o 
 -10   3  19       31.01       61.81    162.81 o 
  -9   3  19      425.83      360.61    133.64 o 
  -8   3  19     2570.99     2582.22    162.46 o 
  -7   3  19     4726.38     4806.25    160.86 o 
  -6   3  19      593.61      507.56     97.45 o 
  -5   3  19     7500.25     7446.88    243.07 o 
  -4   3  19     7128.19     7221.99    177.95 o 
  -3   3  19     6709.44     6836.57    131.32 o 
  -2   3  19     4629.78     4930.25     95.11 o 
  -1   3  19    16552.06    16879.44    292.70 o 
   0   3  19     9640.96     9018.80    144.50 o 
   1   3  19     4628.73     4608.17     94.06 o 
   2   3  19      490.40      477.82     38.14 o 
   3   3  19    12911.33    12629.69    229.18 o 
   4   3  19      303.45      305.76     42.20 o 
   5   3  19     4465.23     4721.26    132.54 o 
   6   3  19      452.33      340.58     48.28 o 
   7   3  19    11266.21    11187.65    259.18 o 
   8   3  19     1454.91     1353.49     92.81 o 
   9   3  19      161.86      147.48     48.91 o 
  10   3  19     1438.38     1406.83    121.46 o 
  11   3  19       26.28        6.98     60.14 o 
 -12   4  19       66.10      -81.97    299.76 o 
 -11   4  19      308.27      212.21    196.83 o 
 -10   4  19      668.50      798.02    197.89 o 
  -9   4  19      671.05      797.26    153.93 o 
  -8   4  19     2795.25     2999.48    174.60 o 
  -7   4  19       52.90       76.01     54.39 o 
  -6   4  19      517.12      535.51     71.67 o 
  -5   4  19    26306.77    26396.89    532.45 o 
  -4   4  19       17.66        4.83     29.54 o 
  -3   4  19     5781.72     5743.80    117.65 o 
  -2   4  19       77.96       61.64     19.39 o 
  -1   4  19      277.04      317.22     35.54 o 
   0   4  19     3082.06     2688.89     81.83 o 
   1   4  19     1522.04     1691.95     54.41 o 
   2   4  19      501.59      550.67     53.59 o 
   3   4  19    14185.53    14167.78    273.23 o 
   4   4  19      406.97      379.78     51.71 o 
   5   4  19     4242.63     4042.64    120.23 o 
   6   4  19       49.99       53.35     30.28 o 
   7   4  19       60.44       49.98     31.94 o 
   8   4  19      313.17      248.55     59.15 o 
   9   4  19      920.61      858.86     97.91 o 
  10   4  19     2389.07     2330.88    154.64 o 
  11   4  19      603.08      459.08    102.55 o 
 -12   5  19      369.73      557.81    328.76 o 
 -11   5  19        5.08     -252.81    252.81 o 
 -10   5  19      481.09      404.39    257.67 o 
  -9   5  19     2517.12     2745.60    212.80 o 
  -8   5  19       14.27       49.24    100.72 o 
  -7   5  19       12.48      -40.25     79.84 o 
  -6   5  19      134.20      125.01     55.65 o 
  -5   5  19     3410.99     3812.00    141.18 o 
  -4   5  19     2759.30     2790.10    177.82 o 
  -3   5  19      623.36      590.74     52.08 o 
  -2   5  19     5363.36     5384.66    178.32 o 
  -1   5  19     3941.59     4073.74     85.00 o 
   0   5  19     3931.38     3579.31     84.50 o 
   1   5  19     6055.52     5972.15    122.31 o 
   2   5  19     6243.06     6323.49    136.17 o 
   3   5  19     3890.58     3873.71     96.81 o 
   4   5  19      427.34      389.71     54.67 o 
   5   5  19     1820.37     1918.17     87.92 o 
   6   5  19     2566.30     2751.43    110.47 o 
   7   5  19      363.22      318.19     48.43 o 
   8   5  19     1559.63     1324.51    108.74 o 
   9   5  19      617.14      509.64     84.10 o 
  10   5  19     4707.27     4574.68    197.94 o 
  11   5  19       18.03       16.46     75.35 o 
 -11   6  19       16.94      -82.28    271.85 o 
 -10   6  19      109.58      104.46    247.43 o 
  -9   6  19     3678.11     3871.38    319.12 o 
  -8   6  19       20.74       35.61     99.62 o 
  -7   6  19      302.07      319.55     73.82 o 
  -6   6  19      105.55      199.93    105.38 o 
  -5   6  19      463.06      468.34     76.92 o 
  -4   6  19    11547.71    11431.71    370.02 o 
  -3   6  19      523.30      445.85     72.97 o 
  -2   6  19     2439.99     2547.58     75.09 o 
  -1   6  19     1475.94     1462.61     58.47 o 
   0   6  19      200.71      151.90     42.08 o 
   1   6  19     3327.98     3368.84     85.67 o 
   2   6  19     4120.43     4013.09    108.79 o 
   3   6  19     1842.05     1879.01     66.02 o 
   4   6  19        3.89        5.43     24.24 o 
   5   6  19       12.11        1.77     24.52 o 
   6   6  19     3042.35     3284.02    156.67 o 
   7   6  19      117.64       49.17     46.72 o 
   8   6  19      158.28      159.65     58.86 o 
   9   6  19      709.02      776.55     95.96 o 
  10   6  19      286.76      254.82     92.01 o 
 -11   7  19      456.66      318.87    316.47 o 
 -10   7  19      179.62      -59.27    271.47 o 
  -9   7  19      172.39      114.59    243.33 o 
  -8   7  19       12.81       65.26     68.54 o 
  -7   7  19      656.86      759.50     98.84 o 
  -6   7  19    15420.22    15053.21    396.91 o 
  -5   7  19      106.72      126.77     66.11 o 
  -4   7  19     2330.83     2411.16    128.12 o 
  -3   7  19     2995.94     3007.79    123.35 o 
  -2   7  19    20796.71    20321.35    340.90 o 
  -1   7  19     2391.33     2472.89     94.00 o 
   0   7  19       15.60        5.65     49.47 o 
   1   7  19       35.38       -6.87     48.97 o 
   2   7  19    29924.67    29554.55    524.09 o 
   3   7  19      212.67      226.73     28.64 o 
   4   7  19     5203.20     5296.66    139.87 o 
   5   7  19        0.70      -14.32     28.23 o 
   6   7  19     5403.45     5197.06    166.55 o 
   7   7  19      722.23      589.75     77.17 o 
   8   7  19      210.31      236.05     74.45 o 
   9   7  19       28.26      -17.01     59.72 o 
  10   7  19      101.48       62.39     79.25 o 
 -11   8  19     1879.67     1595.66    383.61 o 
 -10   8  19      180.61     -160.16    263.59 o 
  -9   8  19     1883.51     2194.61    370.12 o 
  -8   8  19       68.98       41.93    107.38 o 
  -7   8  19       28.40      -12.80    136.11 o 
  -6   8  19      574.13      471.63     94.45 o 
  -5   8  19     2142.99     1934.13    135.64 o 
  -4   8  19     5748.30     5770.05    179.71 o 
  -3   8  19     2733.89     2550.78    123.15 o 
  -2   8  19       13.21       37.69     20.80 o 
  -1   8  19     2729.34     2764.96    119.55 o 
   0   8  19     1213.68     1171.66     96.84 o 
   1   8  19      185.35      217.76     37.46 o 
   2   8  19      133.61      146.59     30.12 o 
   3   8  19       43.95       91.18     29.19 o 
   4   8  19     6554.48     6692.51    182.90 o 
   5   8  19       16.92       21.99     34.38 o 
   6   8  19     1080.85     1110.38    103.39 o 
   7   8  19       49.23       60.27     48.67 o 
   8   8  19       37.20        2.01     52.39 o 
   9   8  19        0.10      -48.53     57.02 o 
  10   8  19        2.28       29.06     74.61 o 
 -10   9  19       19.44     -265.71    265.71 o 
  -9   9  19      355.43      390.03    381.47 o 
  -8   9  19      683.11      726.79    136.35 o 
  -7   9  19     1555.46     1509.66    147.76 o 
  -6   9  19     7151.90     7632.19    449.53 o 
  -5   9  19       69.17      -89.79    150.57 o 
  -4   9  19     5582.72     5392.14    258.63 o 
  -3   9  19      305.63      354.69     68.97 o 
  -2   9  19    25321.10    23745.85    584.92 o 
  -1   9  19     5092.13     5166.98    154.75 o 
   0   9  19     1356.16     1306.84     90.92 o 
   1   9  19      104.55       30.40     26.84 o 
   2   9  19      542.03      559.52     54.64 o 
   3   9  19       92.75       89.59     36.38 o 
   4   9  19     1350.09     1144.46     87.19 o 
   5   9  19      321.38      419.99     60.01 o 
   6   9  19     2540.51     2510.78    141.63 o 
   7   9  19      260.06      194.74     80.86 o 
   8   9  19     1378.18     1358.09    132.35 o 
   9   9  19        3.87        6.48     67.67 o 
 -10  10  19     3064.96     2839.16    460.03 o 
  -9  10  19      221.52      198.12    305.43 o 
  -8  10  19      747.79      832.76    147.04 o 
  -7  10  19     5729.37     6059.21    268.15 o 
  -6  10  19     2728.41     2910.81    211.33 o 
  -5  10  19      414.49      299.60    102.25 o 
  -4  10  19     3675.32     3928.93    165.77 o 
  -3  10  19     5306.13     5197.34    175.34 o 
  -2  10  19     3475.47     3633.37    252.90 o 
  -1  10  19      583.69      654.45     61.16 o 
   0  10  19     1031.19     1062.55     74.13 o 
   1  10  19      523.26      519.59     67.66 o 
   2  10  19    11547.01    11504.52    294.09 o 
   3  10  19      391.37      373.97     42.71 o 
   4  10  19    11077.28    11724.91    318.31 o 
   5  10  19      582.18      592.91     72.01 o 
   6  10  19      424.52      294.45     67.49 o 
   7  10  19        0.44      -42.39     51.49 o 
   8  10  19      307.23      267.09    109.21 o 
   9  10  19      263.13      311.36    139.43 o 
 -10  11  19      924.99      742.69    384.95 o 
  -9  11  19       13.67        4.38    212.91 o 
  -8  11  19       52.92       26.05    105.33 o 
  -7  11  19      156.71      186.65    102.32 o 
  -6  11  19     1454.46     1343.23    190.19 o 
  -5  11  19     1200.00     1226.50    174.65 o 
  -4  11  19       62.28       19.02     74.29 o 
  -3  11  19     5838.25     5854.26    238.49 o 
  -2  11  19     6736.03     6753.76    263.80 o 
  -1  11  19      410.04      446.41     45.76 o 
   0  11  19     2253.31     2169.90     99.79 o 
   1  11  19      271.57      286.33     49.40 o 
   2  11  19     4104.81     4219.20    190.84 o 
   3  11  19       35.77       16.10     45.20 o 
   4  11  19      560.93      603.82     80.69 o 
   5  11  19        1.50       64.80     72.26 o 
   6  11  19     2489.68     3162.02    354.71 o 
   7  11  19     1176.91     1355.15    268.47 o 
   8  11  19      118.83      148.55     97.74 o 
   9  11  19       22.92      139.61    120.90 o 
  -9  12  19       57.86      114.97    204.33 o 
  -8  12  19      360.41      306.29    144.46 o 
  -7  12  19      766.82      937.74    175.59 o 
  -6  12  19      803.79      683.01    149.61 o 
  -5  12  19      138.12      112.88    113.30 o 
  -4  12  19     1315.70     1086.88    127.55 o 
  -3  12  19      577.98      637.34    104.73 o 
  -2  12  19     1621.74     1424.53    229.33 o 
  -1  12  19      686.15      704.85    115.97 o 
   0  12  19     5822.18     5341.40    213.18 o 
   1  12  19       10.94       28.88     35.19 o 
   2  12  19     1358.55     1088.79     74.73 o 
   3  12  19        9.35        6.97     82.54 o 
   4  12  19      565.95      423.01     75.00 o 
   5  12  19      478.41      690.17     94.12 o 
   6  12  19     1732.49     2060.12    203.21 o 
   7  12  19        3.89       18.50     70.45 o 
   8  12  19     2140.61     1822.55    267.79 o 
  -9  13  19        1.64     -365.76    381.87 o 
  -8  13  19        6.05      160.71    143.65 o 
  -7  13  19      344.07      443.08    300.38 o 
  -6  13  19       18.42       -9.79    198.41 o 
  -5  13  19        6.27       88.53    112.93 o 
  -4  13  19      348.96      238.29    109.04 o 
  -3  13  19       71.40       -3.08    151.23 o 
  -2  13  19     1340.22     1404.09    201.97 o 
  -1  13  19      520.68      583.72    105.12 o 
   0  13  19       12.09      -25.77     55.97 o 
   1  13  19       66.31       77.78     65.28 o 
   2  13  19       61.95       31.86     62.25 o 
   3  13  19     1160.09     1137.39    173.71 o 
   4  13  19      536.17      666.85    220.81 o 
   5  13  19      427.36      476.48    112.81 o 
   6  13  19       12.01      155.78     94.35 o 
   7  13  19      148.51      180.64    129.65 o 
  -8  14  19     1164.40     1194.75    213.30 o 
  -7  14  19     1785.73     1889.49    240.91 o 
  -6  14  19      317.42      476.33    183.24 o 
  -5  14  19      163.07       48.18    118.68 o 
  -4  14  19     1939.13     1950.80    243.95 o 
  -3  14  19      178.75      191.65    120.70 o 
  -2  14  19      377.64      592.04    172.12 o 
  -1  14  19     4100.76     2509.55    284.84 o 
   0  14  19        5.14        8.01    114.27 o 
   1  14  19     1256.93     1401.22    147.99 o 
   2  14  19      137.03      112.44     72.61 o 
   3  14  19      642.74      652.13    120.42 o 
   4  14  19      547.44      714.87    130.37 o 
   5  14  19      114.05      259.84    148.54 o 
   6  14  19      650.44      525.84    114.30 o 
  -7  15  19     1562.56     1604.39    264.30 o 
  -6  15  19      318.75      429.42    174.66 o 
  -5  15  19      943.33      850.57    198.19 o 
  -4  15  19      951.06     1134.06    215.31 o 
  -3  15  19      621.00      392.18    159.23 o 
  -2  15  19      173.28       80.76    132.40 o 
  -1  15  19      245.38      252.58     83.98 o 
   0  15  19     1490.03     1710.35    253.52 o 
   1  15  19       76.37       43.07     75.16 o 
   2  15  19       81.48      101.70     82.37 o 
   3  15  19        0.59      -10.18     74.85 o 
   4  15  19       63.28       69.62    119.49 o 
   5  15  19     1475.49     1281.05    224.76 o 
   6  15  19       79.71      212.18     97.35 o 
  -5  16  19     2039.51     1840.41    275.31 o 
  -4  16  19       57.29      -42.72    116.01 o 
  -3  16  19     2212.93     2079.14    282.87 o 
  -2  16  19       26.61      -75.82    131.52 o 
  -1  16  19      260.31      283.01    173.75 o 
   0  16  19      253.09      184.72    157.56 o 
   1  16  19     2127.55     2234.40    301.48 o 
   2  16  19     1255.21     1254.60    155.71 o 
   3  16  19     5986.56     5877.38    312.69 o 
   4  16  19       63.35      -29.88    149.15 o 
   5  16  19     2881.62     3135.23    491.42 o 
  -4  17  19       93.25       93.42    125.83 o 
  -3  17  19      339.76      432.87    181.85 o 
  -2  17  19      721.88      236.98    119.69 o 
  -1  17  19      872.98     1019.95    240.68 o 
   0  17  19      111.04      219.31    168.11 o 
   1  17  19     1773.86     1735.52    283.27 o 
   2  17  19      573.01      671.50    219.99 o 
   3  17  19        2.37       53.97    111.98 o 
   4  17  19      315.54      110.33     91.54 o 
  -1  18  19     1304.41     1584.83    271.69 o 
   0  18  19       52.40       22.71    158.91 o 
   1  18  19      148.05      288.18    190.70 o 
   2  18  19       12.58       63.47    190.79 o 
 -12   0  20      409.80      337.09    294.72 o 
 -11   0  20      380.73      216.63    263.15 o 
 -10   0  20     3223.80     3635.78    396.70 o 
  -9   0  20      934.50      955.23    199.53 o 
  -8   0  20      952.49     1165.83    316.76 o 
  -7   0  20     1054.37     1285.12    177.27 o 
  -6   0  20       68.92      102.88    190.39 o 
  -5   0  20    14477.82    15152.08    503.94 o 
  -4   0  20     3319.83     2862.77    107.54 o 
  -3   0  20      737.55      759.34     59.26 o 
  -2   0  20      619.42      594.67     46.40 o 
  -1   0  20       73.86       86.73     52.67 o 
   0   0  20    24358.85    23661.41    458.27 o 
   1   0  20     3764.62     3103.43     99.48 o 
   2   0  20     1138.10      847.59     64.28 o 
   3   0  20       28.52      -30.39     30.39 o 
   4   0  20       28.55       39.78     34.82 o 
   5   0  20      941.25      932.39    107.66 o 
   6   0  20    45867.02    46433.14   1170.49 o 
   7   0  20      318.36      280.97     66.33 o 
   8   0  20      538.98      648.88    185.78 o 
   9   0  20       36.84      146.55     82.78 o 
  10   0  20    10266.95    10606.89    464.15 o 
  11   0  20      108.94      112.07     96.42 o 
 -12   1  20       49.47      -95.07    202.11 o 
 -11   1  20      271.46      272.77    201.04 o 
 -10   1  20      476.36      356.97    183.25 o 
  -9   1  20        0.07     -125.13    125.13 o 
  -8   1  20     1699.28     1827.57    144.12 o 
  -7   1  20      341.59      265.79    104.02 o 
  -6   1  20       83.92       71.51     82.41 o 
  -5   1  20       45.37       41.92    130.40 o 
  -4   1  20     2569.70     2338.05    122.91 o 
  -3   1  20      382.44      373.36     38.24 o 
  -2   1  20     6542.36     6350.16    111.25 o 
  -1   1  20      128.43      143.71     47.86 o 
   0   1  20     4442.87     4253.74     87.45 o 
   1   1  20      425.67      403.45     33.22 o 
   2   1  20     3893.90     4037.20     90.95 o 
   3   1  20      250.71      205.63     34.94 o 
   4   1  20     2083.44     2279.32     85.75 o 
   5   1  20     1604.15     1503.75     79.52 o 
   6   1  20     2548.79     2543.71    107.88 o 
   7   1  20       17.18       11.01     33.11 o 
   8   1  20      305.55      259.42     48.15 o 
   9   1  20        6.65      -19.44     47.77 o 
  10   1  20     2447.03     2545.41    162.81 o 
  11   1  20      213.52      190.25     73.19 o 
 -12   2  20     1096.09      812.65    232.06 o 
 -11   2  20     1716.40     1500.08    234.95 o 
 -10   2  20      333.46      396.86    171.14 o 
  -9   2  20     1789.84     2046.64    187.41 o 
  -8   2  20      420.61      597.31    113.43 o 
  -7   2  20      916.77     1214.78    122.32 o 
  -6   2  20    11077.54    11411.79    270.79 o 
  -5   2  20     3322.18     3247.84    123.46 o 
  -4   2  20    20673.73    20548.31    415.48 o 
  -3   2  20     8553.72     8559.77    157.46 o 
  -2   2  20     1733.05     1634.69     76.31 o 
  -1   2  20     4467.06     4362.97     88.48 o 
   0   2  20    31238.44    31234.62    415.80 o 
   1   2  20       92.34      100.66     24.57 o 
   2   2  20     4049.53     3883.94     97.77 o 
   3   2  20       38.26        9.77     25.71 o 
   4   2  20     4342.39     4171.95    129.43 o 
   5   2  20     3277.16     3400.10    111.45 o 
   6   2  20     6994.41     6684.19    192.68 o 
   7   2  20      306.26      220.38     44.43 o 
   8   2  20     5210.65     4834.00    154.91 o 
   9   2  20      228.43      315.83     77.60 o 
  10   2  20     3460.03     3517.44    191.97 o 
  11   2  20        1.54       56.33     63.69 o 
 -12   3  20     1286.76     1107.47    264.34 o 
 -11   3  20      275.18      251.11    280.34 o 
 -10   3  20      345.44      415.80    180.02 o 
  -9   3  20      827.20      549.98    141.78 o 
  -8   3  20     6855.54     6838.16    253.92 o 
  -7   3  20      259.64      181.15     94.79 o 
  -6   3  20     4877.54     4913.37    160.03 o 
  -5   3  20     1754.89     1803.83     95.45 o 
  -4   3  20    35243.52    34142.03    547.74 o 
  -3   3  20    27196.35    25950.31    420.20 o 
  -2   3  20      556.45      763.63     45.61 o 
  -1   3  20     2262.44     2210.82     73.40 o 
   0   3  20     1828.77     1522.80     73.81 o 
   1   3  20      968.27      762.44     40.06 o 
   2   3  20       74.56       74.02     26.21 o 
   3   3  20      670.38      655.61     42.09 o 
   4   3  20    26564.56    25977.25    479.79 o 
   5   3  20     4806.80     4863.01    137.65 o 
   6   3  20      617.52      601.00     57.41 o 
   7   3  20      977.87      993.05     74.81 o 
   8   3  20     1275.03     1208.28     92.64 o 
   9   3  20        9.55      -15.71     47.89 o 
  10   3  20      731.12      776.28    100.81 o 
  11   3  20       84.42       15.24     62.19 o 
 -12   4  20       11.43     -266.40    282.10 o 
 -11   4  20     2622.60     2717.30    280.71 o 
 -10   4  20     1218.87     1389.58    220.83 o 
  -9   4  20      405.44      669.05    156.95 o 
  -8   4  20     2585.78     2398.85    216.31 o 
  -7   4  20      131.71      138.87     79.10 o 
  -6   4  20     2122.48     2162.57    172.94 o 
  -5   4  20      471.10      519.80     74.58 o 
  -4   4  20     3111.17     3174.16    110.84 o 
  -3   4  20    19673.93    19310.71    308.41 o 
  -2   4  20      127.06      156.05     22.51 o 
  -1   4  20     2186.62     2274.75     82.84 o 
   0   4  20      329.72      292.21     31.12 o 
   1   4  20    12527.16    11948.35    192.62 o 
   2   4  20      273.06      256.28     37.67 o 
   3   4  20      651.32      598.56     41.79 o 
   4   4  20     1465.84     1509.24    103.63 o 
   5   4  20      548.47      465.23     48.41 o 
   6   4  20     3155.82     3563.91    120.27 o 
   7   4  20       81.38       73.95     29.96 o 
   8   4  20       25.41       45.21     40.87 o 
   9   4  20     4666.96     4835.58    196.27 o 
  10   4  20     2056.68     2056.54    149.64 o 
  11   4  20     1010.99     1079.64    164.90 o 
 -11   5  20      310.96      243.29    285.83 o 
 -10   5  20     1097.16      586.83    281.37 o 
  -9   5  20     2558.34     3049.16    221.26 o 
  -8   5  20      533.86      458.58    115.92 o 
  -7   5  20      425.22      424.69     72.35 o 
  -6   5  20        3.74      -56.23     66.69 o 
  -5   5  20     8842.28     8625.17    236.95 o 
  -4   5  20      338.71      264.04     53.55 o 
  -3   5  20     3257.88     3113.58     97.29 o 
  -2   5  20     4754.49     4829.42    187.69 o 
  -1   5  20     1202.41     1206.65     48.51 o 
   0   5  20     6633.31     6382.99    122.74 o 
   1   5  20     8475.16     8130.94    155.48 o 
   2   5  20      189.68      182.41     31.26 o 
   3   5  20     1347.45     1391.11     63.16 o 
   4   5  20      245.56      230.52     35.14 o 
   5   5  20      493.71      503.05     57.43 o 
   6   5  20     3861.08     3845.77    125.12 o 
   7   5  20     2664.14     2709.00    134.26 o 
   8   5  20     2850.38     2969.95    294.60 o 
   9   5  20       77.41       19.06     64.68 o 
  10   5  20      475.75      397.99     86.07 o 
 -11   6  20       90.58      -15.37    298.99 o 
 -10   6  20     1857.58     2426.58    378.49 o 
  -9   6  20     1424.18     1176.55    289.44 o 
  -8   6  20      549.79      602.63     95.45 o 
  -7   6  20      491.49      336.70     94.89 o 
  -6   6  20       68.15      146.24     94.88 o 
  -5   6  20      125.89      134.52    193.82 o 
  -4   6  20     5299.79     4960.14    148.95 o 
  -3   6  20     3092.05     3483.58    251.87 o 
  -2   6  20     1653.09     1695.56     58.50 o 
  -1   6  20     1425.34     1441.47     80.62 o 
   0   6  20     6228.55     5661.67    112.17 o 
   1   6  20      155.63      127.80     27.71 o 
   2   6  20      133.89      120.68     29.21 o 
   3   6  20     6427.70     6285.03    136.22 o 
   4   6  20       94.14       41.18     26.56 o 
   5   6  20     1117.65     1100.12     69.77 o 
   6   6  20     1309.59     1271.97     89.60 o 
   7   6  20        0.64       30.93     38.52 o 
   8   6  20      586.84      529.81     91.03 o 
   9   6  20        8.31      -33.97     50.16 o 
  10   6  20       86.93      -16.59     63.34 o 
 -11   7  20        4.45      -50.97    288.61 o 
 -10   7  20      974.67     1052.72    317.81 o 
  -9   7  20     1452.57     1430.72    312.07 o 
  -8   7  20      156.11      -12.69     71.76 o 
  -7   7  20      286.21      209.28     85.52 o 
  -6   7  20      279.38      219.66    108.29 o 
  -5   7  20        6.78        3.39     78.87 o 
  -4   7  20     5987.84     5906.17    182.19 o 
  -3   7  20      372.86      445.93     66.26 o 
  -2   7  20     4691.23     4643.55    109.22 o 
  -1   7  20     1929.79     1702.26     70.08 o 
   0   7  20     2614.85     2436.97    121.58 o 
   1   7  20     7752.98     8089.65    168.38 o 
   2   7  20        1.06       15.74     19.16 o 
   3   7  20     6937.26     7060.12    149.55 o 
   4   7  20      957.99      988.78     72.67 o 
   5   7  20     3620.95     3523.38    127.87 o 
   6   7  20      652.60      535.18     64.37 o 
   7   7  20      162.11       71.89     53.41 o 
   8   7  20      621.23      592.11     85.12 o 
   9   7  20      350.64      544.70     95.62 o 
  10   7  20       28.95       15.67     76.27 o 
 -11   8  20      249.09      367.61    320.69 o 
 -10   8  20     2282.47     2517.27    407.11 o 
  -9   8  20      179.51      401.92    293.12 o 
  -8   8  20       82.26      -36.17     75.17 o 
  -7   8  20     6649.63     6573.49    244.28 o 
  -6   8  20     1469.75     1774.95    138.74 o 
  -5   8  20     6377.45     6534.28    233.21 o 
  -4   8  20      632.80      674.03     79.17 o 
  -3   8  20     1366.77     1199.22     94.91 o 
  -2   8  20    18175.31    17475.20    348.65 o 
  -1   8  20      144.64      112.85     83.39 o 
   0   8  20     2003.55     1968.38    124.83 o 
   1   8  20     2039.24     2208.24     84.96 o 
   2   8  20      118.11      103.13     30.06 o 
   3   8  20    15688.37    15361.77    295.91 o 
   4   8  20     1517.93     1544.78     98.13 o 
   5   8  20       71.74       89.21     39.56 o 
   6   8  20      454.63      368.08    119.06 o 
   7   8  20      988.47      978.09    111.00 o 
   8   8  20      134.41      170.81     70.10 o 
   9   8  20      234.12      144.95     77.86 o 
  10   8  20      106.85       60.66     79.75 o 
 -10   9  20       42.41      243.37    323.81 o 
  -9   9  20     1020.81     1010.68    162.12 o 
  -8   9  20     3276.94     3291.71    230.33 o 
  -7   9  20        2.43       42.71     86.38 o 
  -6   9  20     3800.44     3819.08    214.01 o 
  -5   9  20     1743.93     1474.72    168.06 o 
  -4   9  20     1984.32     1908.76    116.98 o 
  -3   9  20    15670.68    14488.62    345.28 o 
  -2   9  20     1426.10     1415.98     90.67 o 
  -1   9  20    12554.66    12139.02    288.01 o 
   0   9  20     1402.25     1411.82     94.79 o 
   1   9  20     3147.03     3169.58    156.02 o 
   2   9  20     1708.67     2187.77    252.14 o 
   3   9  20     2635.84     2511.48     93.17 o 
   4   9  20       97.14       95.78     39.13 o 
   5   9  20    14380.70    14742.63    381.07 o 
   6   9  20       66.47       95.16     47.30 o 
   7   9  20     9445.18     9699.36    334.31 o 
   8   9  20      196.62      258.32     79.20 o 
   9   9  20      456.43      505.02     99.94 o 
 -10  10  20      558.96      238.51    349.30 o 
  -9  10  20      356.47      279.56    247.77 o 
  -8  10  20       23.69      109.12    234.46 o 
  -7  10  20      363.87      355.64    111.54 o 
  -6  10  20       13.27       70.60    119.91 o 
  -5  10  20     1584.49     1360.27    142.65 o 
  -4  10  20       31.73      -72.67     72.67 o 
  -3  10  20     6006.20     5580.27    188.25 o 
  -2  10  20      197.03      212.60    153.67 o 
  -1  10  20     3369.27     3315.54    136.13 o 
   0  10  20      114.10      133.40     95.10 o 
   1  10  20      688.94      457.24    161.61 o 
   2  10  20       11.54       81.83     46.26 o 
   3  10  20      907.68      829.02     89.77 o 
   4  10  20        0.16      -11.67     42.53 o 
   5  10  20     2670.02     2666.10    133.83 o 
   6  10  20       84.64      144.71     60.17 o 
   7  10  20      214.54      200.45     71.04 o 
   8  10  20       51.81      233.11    181.41 o 
   9  10  20       73.94       71.73    117.18 o 
 -10  11  20      230.00       98.24    343.75 o 
  -9  11  20       12.75       -7.33    119.17 o 
  -8  11  20      804.52      800.65    163.24 o 
  -7  11  20      564.09      343.71    123.14 o 
  -6  11  20     3655.11     4032.23    226.07 o 
  -5  11  20      141.22      212.24    302.78 o 
  -4  11  20      753.71      653.60    104.80 o 
  -3  11  20     7029.68     6443.40    260.69 o 
  -2  11  20     1114.58     1034.99    158.28 o 
  -1  11  20     5413.15     5462.69    169.12 o 
   0  11  20       59.01       74.40     35.72 o 
   1  11  20       62.27       46.48     36.04 o 
   2  11  20     1497.06     1981.31    213.05 o 
   3  11  20       88.12      125.39     54.51 o 
   4  11  20      137.27      124.77     53.05 o 
   5  11  20       51.65       61.98     49.63 o 
   6  11  20      305.55      395.48    193.80 o 
   7  11  20     5137.02     5452.39    451.71 o 
   8  11  20       85.29      124.20     92.51 o 
  -9  12  20      172.84      130.91    145.86 o 
  -8  12  20       12.16       81.94    126.98 o 
  -7  12  20     2218.97     2219.69    238.57 o 
  -6  12  20     1659.76     1963.17    238.48 o 
  -5  12  20     2030.05     2272.73    234.58 o 
  -4  12  20      239.04      383.31     99.59 o 
  -3  12  20     2282.98     2260.80    168.46 o 
  -2  12  20     2818.43     2647.02    177.02 o 
  -1  12  20      422.73      310.91     59.72 o 
   0  12  20      651.16      690.70    120.69 o 
   1  12  20      283.38      285.45     70.36 o 
   2  12  20      362.88      392.94     54.26 o 
   3  12  20     4487.70     4604.32    205.14 o 
   4  12  20     1342.70     1424.13    130.41 o 
   5  12  20      355.30      363.49    103.27 o 
   6  12  20        2.58      322.68    186.12 o 
   7  12  20      827.16      931.95    152.49 o 
  -8  13  20       14.21     -125.66    125.66 o 
  -7  13  20     2001.61     2079.35    311.27 o 
  -6  13  20     2424.46     2624.48    268.43 o 
  -5  13  20      181.45      184.21    125.04 o 
  -4  13  20        6.74       35.26    114.95 o 
  -3  13  20     2159.17     2298.51    372.22 o 
  -2  13  20      754.03      645.27    188.37 o 
  -1  13  20      599.73      589.80     82.55 o 
   0  13  20       81.98      232.34    196.97 o 
   1  13  20      760.57      688.76    107.26 o 
   2  13  20       21.14        6.66     75.75 o 
   3  13  20      412.18      504.17    151.35 o 
   4  13  20      604.89      504.70    189.55 o 
   5  13  20       99.78      -20.94     79.46 o 
   6  13  20        4.73      -20.32     74.54 o 
   7  13  20      165.25      228.25    145.76 o 
  -8  14  20      280.48      283.14    164.58 o 
  -7  14  20     3812.35     3818.43    517.73 o 
  -6  14  20      276.16      253.10    159.36 o 
  -5  14  20      125.37      329.10    248.23 o 
  -4  14  20       12.27        9.27    126.80 o 
  -3  14  20     4110.29     3711.45    287.24 o 
  -2  14  20      378.08      341.26    144.13 o 
  -1  14  20     1819.53     1336.96    217.52 o 
   0  14  20     1560.94     1397.40    231.90 o 
   1  14  20     2812.38     2555.42    253.84 o 
   2  14  20      464.22      615.81    111.75 o 
   3  14  20     3316.64     3711.06    437.11 o 
   4  14  20       60.07       62.31    119.64 o 
   5  14  20        2.45        0.28     91.95 o 
   6  14  20       43.66      168.82    146.39 o 
  -7  15  20     6123.88     6213.18    388.17 o 
  -6  15  20        9.82       75.18    150.80 o 
  -5  15  20      348.17      349.19    169.60 o 
  -4  15  20      134.32      183.35    149.00 o 
  -3  15  20     1626.63     1844.51    258.80 o 
  -2  15  20      885.84      917.25    208.51 o 
  -1  15  20       16.94       10.32     47.75 o 
   0  15  20     3613.66     3618.21    324.86 o 
   1  15  20      475.73      387.80    164.86 o 
   2  15  20     1547.74     1445.21    164.64 o 
   3  15  20      690.72      692.34    128.40 o 
   4  15  20      831.61      785.85    154.63 o 
   5  15  20      332.12      395.44    165.14 o 
   6  15  20      842.69      914.69    271.44 o 
  -5  16  20      713.77     1040.45    224.75 o 
  -4  16  20      363.47      522.28    179.88 o 
  -3  16  20      153.68      -44.66    114.86 o 
  -2  16  20        1.00      -73.48    129.48 o 
  -1  16  20       30.04      189.01    138.14 o 
   0  16  20     2422.05     2210.25    292.86 o 
   1  16  20     2255.43     2483.78    317.61 o 
   2  16  20     4460.58     4441.46    344.25 o 
   3  16  20      756.40      855.92    307.66 o 
   4  16  20     1013.17     1289.17    292.97 o 
   5  16  20      306.47      271.01    109.31 o 
  -3  17  20     1281.30     1336.85    245.21 o 
  -2  17  20       44.25      -15.67    141.50 o 
  -1  17  20      113.20      164.18    169.90 o 
   0  17  20      556.18      -34.09    161.91 o 
   1  17  20       11.72       -9.94    171.40 o 
   2  17  20      221.09      180.50    197.62 o 
   3  17  20      218.76      335.91    107.68 o 
 -12   1  21      137.32       68.78    204.10 o 
 -11   1  21      736.43      766.35    223.55 o 
 -10   1  21     3875.18     3954.73    305.77 o 
  -9   1  21      147.47       -7.48    124.70 o 
  -8   1  21     4375.73     4375.97    211.73 o 
  -7   1  21      315.68      491.41    104.27 o 
  -6   1  21      381.90      555.44     99.39 o 
  -5   1  21    11878.32    12223.76    283.08 o 
  -4   1  21      333.15      341.52     33.46 o 
  -3   1  21     7130.71     7113.48    139.95 o 
  -2   1  21       11.86       68.22     24.56 o 
  -1   1  21      208.80      255.42     33.07 o 
   0   1  21     6544.86     6811.43    120.92 o 
   1   1  21       43.24      -22.20     22.20 o 
   2   1  21     4829.37     4920.29    106.02 o 
   3   1  21     7557.39     7781.22    176.91 o 
   4   1  21     1398.98     1363.82     72.50 o 
   5   1  21     2303.20     2179.14    103.93 o 
   6   1  21      111.13       76.77     31.96 o 
   7   1  21     2145.88     1849.48     99.80 o 
   8   1  21        4.43       20.84     34.91 o 
   9   1  21      162.96      171.78     71.15 o 
  10   1  21        9.82       98.84     59.60 o 
  11   1  21        9.30      -42.28     77.52 o 
 -12   2  21      139.51      314.54    225.59 o 
 -11   2  21      425.21      478.85    199.72 o 
 -10   2  21       12.15        4.05    167.99 o 
  -9   2  21     2434.22     2469.40    200.79 o 
  -8   2  21     4034.88     4123.65    202.97 o 
  -7   2  21     2999.70     2958.50    169.04 o 
  -6   2  21      940.52      962.53     79.37 o 
  -5   2  21     1700.14     1980.36    119.95 o 
  -4   2  21     5580.54     5487.39    114.53 o 
  -3   2  21       21.08       74.67     34.09 o 
  -2   2  21     1834.10     1807.07     70.17 o 
  -1   2  21     7110.73     6862.21    205.05 o 
   0   2  21     1195.02     1299.91     95.92 o 
   1   2  21    13240.09    12122.56    195.82 o 
   2   2  21     3702.74     3591.16     87.58 o 
   3   2  21      725.26      596.65     41.68 o 
   4   2  21     2158.95     1922.83     85.36 o 
   5   2  21      199.12      198.58     36.83 o 
   6   2  21     1401.22     1240.19    107.55 o 
   7   2  21     2286.48     2479.54    118.26 o 
   8   2  21      104.39      108.90     45.95 o 
   9   2  21     6414.11     6356.50    229.90 o 
  10   2  21      372.00      290.67     75.88 o 
  11   2  21     2234.32     2613.70    175.27 o 
 -12   3  21      542.95      147.09    241.63 o 
 -11   3  21     2810.55     2913.23    362.21 o 
 -10   3  21     1976.63     2199.93    247.91 o 
  -9   3  21     5925.38     6584.83    398.23 o 
  -8   3  21     1462.84     1880.56    153.64 o 
  -7   3  21       51.49      138.06     99.96 o 
  -6   3  21       83.51      -33.32     59.16 o 
  -5   3  21      605.00      615.34     72.80 o 
  -4   3  21     6859.61     6886.55    175.11 o 
  -3   3  21     9046.25     8694.69    182.38 o 
  -2   3  21    10106.34     9588.36    209.95 o 
  -1   3  21    10407.66    10265.38    190.03 o 
   0   3  21     1166.13     1213.81     58.50 o 
   1   3  21     3054.26     3361.78     80.98 o 
   2   3  21        8.17       35.76     27.07 o 
   3   3  21     2075.02     1854.16     70.08 o 
   4   3  21     9657.76     9826.01    239.11 o 
   5   3  21      712.49      734.19     58.53 o 
   6   3  21     3046.28     2962.31    113.01 o 
   7   3  21      423.31      432.32     52.85 o 
   8   3  21      132.42      160.40     50.03 o 
   9   3  21       19.47      -44.32     44.32 o 
  10   3  21        0.84       19.74     56.46 o 
  11   3  21      625.17      556.37    108.97 o 
 -11   4  21     1162.95     1124.54    339.02 o 
 -10   4  21     2282.30     2660.26    267.14 o 
  -9   4  21     7220.49     7764.58    332.19 o 
  -8   4  21       80.99      -55.27    102.25 o 
  -7   4  21     1580.53     1815.76    147.04 o 
  -6   4  21     1083.57     1101.20    107.03 o 
  -5   4  21      117.90       55.65     55.06 o 
  -4   4  21     3041.38     3285.53    115.11 o 
  -3   4  21      518.05      446.18     39.74 o 
  -2   4  21     7830.75     7472.51    163.95 o 
  -1   4  21    19604.94    19597.17    276.66 o 
   0   4  21      453.82      528.25     39.40 o 
   1   4  21    25572.68    24774.38    360.74 o 
   2   4  21        5.95      -22.34     22.34 o 
   3   4  21      101.61       90.23     26.30 o 
   4   4  21       71.04       13.11     25.39 o 
   5   4  21       35.50        5.98     24.60 o 
   6   4  21     4144.01     4217.00    133.08 o 
   7   4  21     1015.25      858.87     88.49 o 
   8   4  21     1386.66     1540.21    120.79 o 
   9   4  21     8612.25     8364.20    273.96 o 
  10   4  21      122.40      185.30     69.30 o 
 -11   5  21       89.42       50.55    296.99 o 
 -10   5  21      250.61      233.05    270.35 o 
  -9   5  21     3729.00     4095.98    323.34 o 
  -8   5  21     1387.42     1262.14    143.35 o 
  -7   5  21      267.36      191.00     74.04 o 
  -6   5  21     1022.83      984.79     94.00 o 
  -5   5  21     6299.48     6207.68    194.17 o 
  -4   5  21      153.80      152.10     48.74 o 
  -3   5  21     2741.89     2640.04     93.13 o 
  -2   5  21     7545.92     7277.05    126.23 o 
  -1   5  21     9917.46     9284.09    213.58 o 
   0   5  21      505.17      385.42     78.76 o 
   1   5  21     2254.37     2411.20     74.01 o 
   2   5  21     1719.89     1761.21     71.44 o 
   3   5  21      436.11      375.88     37.36 o 
   4   5  21      659.16      605.91     59.10 o 
   5   5  21     1746.10     1696.24     86.86 o 
   6   5  21     7235.23     7143.39    186.11 o 
   7   5  21      141.53       72.06     43.41 o 
   8   5  21       27.50       91.65     54.14 o 
   9   5  21     2282.82     1899.83    137.70 o 
  10   5  21      159.50      130.30     66.53 o 
 -11   6  21      552.01      663.72    318.87 o 
 -10   6  21      537.35      512.39    282.73 o 
  -9   6  21        3.75       18.30    264.17 o 
  -8   6  21     2878.93     2820.64    220.35 o 
  -7   6  21      117.39      130.45     80.19 o 
  -6   6  21        7.04       36.14     77.00 o 
  -5   6  21     3676.39     4012.99    156.89 o 
  -4   6  21        2.00       46.89     55.97 o 
  -3   6  21     5281.32     5138.57    189.29 o 
  -2   6  21     8325.38     8242.80    162.30 o 
  -1   6  21     7452.25     7290.91    147.70 o 
   0   6  21     4200.70     4041.83    141.03 o 
   1   6  21      139.62      242.94    107.55 o 
   2   6  21     1245.28     1291.08     62.76 o 
   3   6  21      408.86      345.97     35.47 o 
   4   6  21      493.04      462.21     47.56 o 
   5   6  21     3323.74     3519.28    115.07 o 
   6   6  21     1213.87     1224.90     86.99 o 
   7   6  21     1521.95     1427.34    111.38 o 
   8   6  21      402.39      159.83     62.54 o 
   9   6  21     1388.69     1356.85    122.26 o 
  10   6  21      861.77      885.97    156.23 o 
 -11   7  21       91.79     -247.14    308.69 o 
 -10   7  21      411.72      398.05    294.81 o 
  -9   7  21      913.84     1427.46    336.53 o 
  -8   7  21      650.37      734.31    116.14 o 
  -7   7  21      699.46      775.25    105.61 o 
  -6   7  21     3611.53     3648.84    176.41 o 
  -5   7  21      547.70      662.54    125.80 o 
  -4   7  21       13.42       36.19     55.65 o 
  -3   7  21      596.24      601.45     88.92 o 
  -2   7  21    18686.03    17913.75    380.83 o 
  -1   7  21      569.65      647.12     82.98 o 
   0   7  21     3377.79     3410.54     98.56 o 
   1   7  21      138.86      129.11     34.77 o 
   2   7  21     6307.09     6189.26    149.81 o 
   3   7  21       17.17       56.84     23.78 o 
   4   7  21      108.22       60.09     36.37 o 
   5   7  21     1354.57     1559.25     96.31 o 
   6   7  21     3656.89     3588.75    137.92 o 
   7   7  21       13.57       15.14     47.26 o 
   8   7  21     5266.88     5626.17    213.62 o 
   9   7  21        6.29      -33.16     58.95 o 
  10   7  21       21.93        8.26     69.71 o 
 -11   8  21      150.56     -147.37    325.07 o 
 -10   8  21        9.89     -125.94    303.14 o 
  -9   8  21       69.46      123.38    280.96 o 
  -8   8  21      339.75      398.16    112.17 o 
  -7   8  21     3945.05     4115.33    197.62 o 
  -6   8  21      331.78      230.96     98.44 o 
  -5   8  21      247.70      329.74     86.87 o 
  -4   8  21     6701.67     6081.26    312.61 o 
  -3   8  21      428.84      421.03     95.02 o 
  -2   8  21      111.18       93.86     61.79 o 
  -1   8  21        4.47       -3.23     64.06 o 
   0   8  21    14493.73    13804.62    469.35 o 
   1   8  21      119.69      180.75     39.13 o 
   2   8  21      195.62      186.21     33.29 o 
   3   8  21     1279.52     1300.78     66.55 o 
   4   8  21      208.68      224.00     55.31 o 
   5   8  21       96.35       42.59     36.99 o 
   6   8  21      271.12      269.25     54.25 o 
   7   8  21      540.08      519.01    180.51 o 
   8   8  21     1571.31     1575.48    245.10 o 
   9   8  21      138.67      115.52     85.96 o 
  10   8  21       18.77       81.13     89.50 o 
 -10   9  21      139.20     -146.47    305.30 o 
  -9   9  21        9.80      172.10    289.79 o 
  -8   9  21       31.43     -112.42    112.42 o 
  -7   9  21     5483.41     5324.55    422.33 o 
  -6   9  21     3012.56     2973.90    186.43 o 
  -5   9  21      609.83      883.82    113.78 o 
  -4   9  21      272.71      226.53     85.83 o 
  -3   9  21     5263.57     4999.89    235.45 o 
  -2   9  21      940.55      903.21    137.36 o 
  -1   9  21      784.76      753.67     64.60 o 
   0   9  21     6926.45     6415.85    206.64 o 
   1   9  21      187.10      236.90     55.97 o 
   2   9  21     2978.07     2692.40    119.33 o 
   3   9  21      494.80      463.61     61.77 o 
   4   9  21      674.74      495.86     62.98 o 
   5   9  21        4.08       38.99     38.77 o 
   6   9  21     1684.77     1505.83    127.48 o 
   7   9  21      608.25      478.99    138.66 o 
   8   9  21     2073.19     2197.00    172.20 o 
   9   9  21       45.55        4.79     62.08 o 
 -10  10  21     1022.20      449.12    348.95 o 
  -9  10  21       17.64       10.58    143.04 o 
  -8  10  21     1122.29     1350.37    176.33 o 
  -7  10  21     1648.47     1832.66    174.58 o 
  -6  10  21     3165.63     3165.92    204.58 o 
  -5  10  21     1510.10     1467.66    150.23 o 
  -4  10  21       80.85       57.01     69.60 o 
  -3  10  21     2518.18     2541.96    219.69 o 
  -2  10  21    17270.47    16186.73    381.28 o 
  -1  10  21     1720.65     1562.75     90.16 o 
   0  10  21     9493.35     9221.14    232.01 o 
   1  10  21     1049.43     1006.22    142.81 o 
   2  10  21     1903.53     2000.27    112.51 o 
   3  10  21     2111.46     2206.01     99.93 o 
   4  10  21     1642.12     1658.85    129.76 o 
   5  10  21       18.51       31.45     39.67 o 
   6  10  21     8872.23     8845.10    307.16 o 
   7  10  21       44.41       50.07     61.71 o 
   8  10  21     5366.32     5856.24    317.61 o 
   9  10  21      129.30     -103.84    103.84 o 
  -9  11  21     1595.05     1849.52    212.79 o 
  -8  11  21       85.20      174.70    126.77 o 
  -7  11  21        2.25      -64.03    100.13 o 
  -6  11  21     1769.96     1711.19    168.18 o 
  -5  11  21      300.28      251.64    252.63 o 
  -4  11  21     1540.34     1527.57    140.73 o 
  -3  11  21       24.98      -65.84     74.13 o 
  -2  11  21     2849.73     2556.01    201.33 o 
  -1  11  21      723.51      754.67     94.44 o 
   0  11  21        1.62       59.99     34.05 o 
   1  11  21      141.56      143.75     41.71 o 
   2  11  21     1696.14     1756.04    109.78 o 
   3  11  21      727.79      848.43     99.63 o 
   4  11  21      890.18      838.70     97.62 o 
   5  11  21       36.11      110.98     52.82 o 
   6  11  21      165.10      171.47    179.14 o 
   7  11  21       13.17       24.35    182.56 o 
   8  11  21      645.45       42.58    191.04 o 
  -9  12  21      681.65      926.36    202.80 o 
  -8  12  21        6.91      -95.42    119.82 o 
  -7  12  21       29.79       68.80    130.10 o 
  -6  12  21     3973.84     3900.13    275.79 o 
  -5  12  21     1114.97      953.96    178.58 o 
  -4  12  21        0.74      -77.82     77.82 o 
  -3  12  21      398.71      297.45     93.78 o 
  -2  12  21        5.07       79.41     80.51 o 
  -1  12  21        1.66      -45.13     45.13 o 
   0  12  21     3969.40     4288.43    250.62 o 
   1  12  21       34.07       74.84    120.53 o 
   2  12  21     3573.03     3865.76    157.61 o 
   3  12  21      752.73      900.09     84.83 o 
   4  12  21     2974.97     3287.75    187.46 o 
   5  12  21        9.54      267.37    183.10 o 
   6  12  21       20.22       25.90    165.99 o 
   7  12  21      163.52      178.07    184.73 o 
  -8  13  21        3.94     -125.64    125.64 o 
  -7  13  21      461.18      550.89    169.44 o 
  -6  13  21     1718.17     1707.61    227.48 o 
  -5  13  21     1493.76     1418.24    207.11 o 
  -4  13  21      116.96       56.94    278.22 o 
  -3  13  21      583.02      456.15    323.66 o 
  -2  13  21      217.05      309.61    263.74 o 
  -1  13  21      316.36      305.21    335.33 o 
   0  13  21     4622.66     4944.77    500.10 o 
   1  13  21       40.09       63.21     64.34 o 
   2  13  21     1381.01     1612.21    162.63 o 
   3  13  21     2544.84     2670.88    273.39 o 
   4  13  21      697.60     1009.11    143.68 o 
   5  13  21      134.85      209.88     93.88 o 
   6  13  21      359.42      293.55     94.36 o 
   7  13  21        5.84       74.17     81.35 o 
  -8  14  21     1142.40      942.93    209.77 o 
  -7  14  21      850.12      572.37    331.90 o 
  -6  14  21     1578.27     1953.86    270.92 o 
  -5  14  21     1915.63     2099.04    249.42 o 
  -4  14  21       14.93      362.84    239.40 o 
  -3  14  21     1337.16     1367.75    217.01 o 
  -2  14  21       23.13      -80.55    111.45 o 
  -1  14  21        9.76      -64.44    136.27 o 
   0  14  21      260.23      224.50    139.82 o 
   1  14  21     1581.53     1368.84    148.95 o 
   2  14  21     2204.93     2463.87    239.28 o 
   3  14  21     4033.52     4143.54    255.77 o 
   4  14  21      354.42      222.74    101.80 o 
   5  14  21       32.60       80.79     79.82 o 
   6  14  21      132.91      204.63    101.88 o 
  -7  15  21     1673.82     1342.31    584.16 o 
  -6  15  21      357.79      388.98    190.57 o 
  -5  15  21      576.66      291.36    153.26 o 
  -4  15  21     1851.33     1988.24    274.20 o 
  -3  15  21       53.78      -92.62    130.39 o 
  -2  15  21       10.17      -33.98    129.24 o 
  -1  15  21       82.78       88.74    142.23 o 
   0  15  21      135.03      109.18    157.37 o 
   1  15  21     1960.48     1968.58    276.65 o 
   2  15  21     2858.05     2788.49    412.81 o 
   3  15  21        5.00       62.68     75.48 o 
   4  15  21      939.37      920.67    149.44 o 
   5  15  21       71.83       35.22     85.00 o 
   6  15  21      245.91       98.44    220.25 o 
  -5  16  21      331.07      426.20    185.69 o 
  -4  16  21     2220.45     2451.27    307.51 o 
  -3  16  21      598.19      688.29    174.94 o 
  -2  16  21      292.66      177.78    163.40 o 
  -1  16  21      797.18      113.72     65.39 o 
   0  16  21      512.60      475.70    182.26 o 
   1  16  21     3344.32     3164.85    353.29 o 
   2  16  21       11.61       83.24     90.22 o 
   3  16  21      782.60      770.06    137.41 o 
   4  16  21       29.54       50.80     92.26 o 
   5  16  21      749.45     1240.09    305.17 o 
  -3  17  21        8.81       35.97    139.18 o 
  -2  17  21     1399.22     1318.26    248.49 o 
  -1  17  21      327.36      211.03    168.13 o 
   0  17  21       42.46      227.89    188.26 o 
   1  17  21       14.30       80.07    184.67 o 
   2  17  21       86.98       83.07    198.15 o 
   3  17  21     1998.61     2293.00    575.21 o
[truncated: 278,102 more chars]
